# Supplementary material for: Profiling the Murine SUMO Proteome in Response to Cardiac Ischemia and Reperfusion Injury
Source: Molecules. 2020 Nov 27;25(23):5571. doi: 10.3390/molecules25235571 (PMC7731038; doi:10.3390/molecules25235571)
Supplement: Supplementary file 1 [file molecules-25-05571-s001.zip]

Archive with 7 entries (6 files):
- Hotzetal_Molecules_Suppl_Materials_Revised/
- Hotzetal_Molecules_Suppl_Materials_Revised/Hotzetal_311020_Molecules_Suppl_Table_2.xlsx
- __MACOSX/Hotzetal_Molecules_Suppl_Materials_Revised/._Hotzetal_311020_Molecules_Suppl_Table_2.xlsx
- Hotzetal_Molecules_Suppl_Materials_Revised/.DS_Store
- __MACOSX/Hotzetal_Molecules_Suppl_Materials_Revised/._.DS_Store
- Hotzetal_Molecules_Suppl_Materials_Revised/Hotzetal_Molecules_Revision_Suppl_final.docx
- __MACOSX/Hotzetal_Molecules_Suppl_Materials_Revised/._Hotzetal_Molecules_Revision_Suppl_final.docx
