# Supplementary material for: Profiling the Murine SUMO Proteome in Response to Cardiac Ischemia and Reperfusion Injury
Source: Molecules. 2020 Nov 27;25(23):5571. doi: 10.3390/molecules25235571 (PMC7731038; doi:10.3390/molecules25235571)
Supplement: Supplementary file 1 [file molecules-25-05571-s001.zip › Hotzetal_Molecules_Suppl_Materials_Revised/Hotzetal_311020_Molecules_Suppl_Table_2.xlsx]

## Sheet: BP
#term ID	term description	Enrichement	observed gene count		background gene count		false discovery rate	matching proteins in your network (IDs)	matching proteins in your network (labels)
GO:1902544	regulation of DNA N-glycosylase activity	65.5737	2	0.0105263	2	0.000160527	0.007	ENSMUSP00000032998,ENSMUSP00000121000	Rps3,Tdg
GO:0006564	L-serine biosynthetic process	32.7868	2	0.0105263	4	0.000321053	0.0143	ENSMUSP00000031399,ENSMUSP00000064755	Phgdh,Psph
GO:0030578	PML body organization	32.7868	2	0.0105263	4	0.000321053	0.0143	ENSMUSP00000082816,ENSMUSP00000088935	Pml,Sumo1
GO:0046543	development of secondary female sexual characteristics	19.6721	3	0.0157895	10	0.000802633	0.0033	ENSMUSP00000004145,ENSMUSP00000004375,ENSMUSP00000041070	Irf2bpl,Phb2,Stat5a
GO:0006007	glucose catabolic process	18.7353	2	0.0105263	7	0.000561843	0.0269	ENSMUSP00000049355,ENSMUSP00000103267	Gpi1,Ldha
GO:0019530	taurine metabolic process	18.7353	2	0.0105263	7	0.000561843	0.0269	ENSMUSP00000004145,ENSMUSP00000064755	Phgdh,Stat5a
GO:0032964	collagen biosynthetic process	18.7353	2	0.0105263	7	0.000561843	0.0269	ENSMUSP00000020161,ENSMUSP00000126390	Arg1,Serpinh1
GO:0046826	negative regulation of protein export from nucleus	18.7353	2	0.0105263	7	0.000561843	0.0269	ENSMUSP00000030051,ENSMUSP00000126849	Rangap1,Txn1
GO:0060056	mammary gland involution	18.7353	2	0.0105263	7	0.000561843	0.0269	ENSMUSP00000004145,ENSMUSP00000020161	Arg1,Stat5a
GO:0015866	ADP transport	16.3934	2	0.0105263	8	0.000642106	0.0302	ENSMUSP00000016463,ENSMUSP00000105754	Slc25a42,Slc25a5
GO:0097211	cellular response to gonadotropin-releasing hormone	16.3934	2	0.0105263	8	0.000642106	0.0302	ENSMUSP00000029266,ENSMUSP00000066238	Anxa5,Rap1b
GO:1903715	regulation of aerobic respiration	16.3934	2	0.0105263	8	0.000642106	0.0302	ENSMUSP00000030164,ENSMUSP00000071859	Trpv4,Vcp
GO:0016925	protein sumoylation	14.5719	6	0.0315789	27	0.00216711	2.53e-05	ENSMUSP00000003310,ENSMUSP00000005705,ENSMUSP00000020501,ENSMUSP00000088935,ENSMUSP00000115044,ENSMUSP00000134169	Ranbp2,Sumo1,Sumo2,Sumo3,Trim28,Ube2i
GO:0046184	aldehyde biosynthetic process	14.5719	2	0.0105263	9	0.000722369	0.0341	ENSMUSP00000022529,ENSMUSP00000049355	Gpi1,Tkt
GO:0015867	ATP transport	13.1147	2	0.0105263	10	0.000802633	0.0386	ENSMUSP00000016463,ENSMUSP00000105754	Slc25a42,Slc25a5
GO:0044793	negative regulation by host of viral process	13.1147	2	0.0105263	10	0.000802633	0.0386	ENSMUSP00000024897,ENSMUSP00000035077	Ltf,Vapa
GO:0042026	protein refolding	11.9225	2	0.0105263	11	0.000882896	0.0423	ENSMUSP00000084586,ENSMUSP00000091921	Hsp90aa1,Hspa1a
GO:0051131	chaperone-mediated protein complex assembly	11.9225	2	0.0105263	11	0.000882896	0.0423	ENSMUSP00000036288,ENSMUSP00000091921	Cct2,Hsp90aa1
GO:1902231	positive regulation of intrinsic apoptotic signaling pathway in response to DNA damage	11.9225	2	0.0105263	11	0.000882896	0.0423	ENSMUSP00000032998,ENSMUSP00000121851	Mtch2,Rps3
GO:0051457	maintenance of protein location in nucleus	11.4041	4	0.0210526	23	0.00184606	0.0018	ENSMUSP00000030051,ENSMUSP00000040152,ENSMUSP00000082816,ENSMUSP00000126849	Morc3,Pml,Rangap1,Txn1
GO:0006734	NADH metabolic process	9.83605	3	0.0157895	20	0.00160527	0.0126	ENSMUSP00000030164,ENSMUSP00000049355,ENSMUSP00000103267	Gpi1,Ldha,Vcp
GO:0044788	modulation by host of viral process	8.55309	3	0.0157895	23	0.00184606	0.0167	ENSMUSP00000024897,ENSMUSP00000035077,ENSMUSP00000112259	Cfl1,Ltf,Vapa
GO:1902186	regulation of viral release from host cell	6.55737	3	0.0157895	30	0.0024079	0.0272	ENSMUSP00000005705,ENSMUSP00000024897,ENSMUSP00000082816	Pml,Trim28,Vapa
GO:2000144	positive regulation of DNA-templated transcription, initiation	6.55737	3	0.0157895	30	0.0024079	0.0272	ENSMUSP00000022380,ENSMUSP00000044938,ENSMUSP00000071054	Mitf,Psmc3,Psmc6
GO:0045071	negative regulation of viral genome replication	6.39743	4	0.0210526	41	0.00329079	0.0083	ENSMUSP00000005705,ENSMUSP00000024897,ENSMUSP00000035077,ENSMUSP00000135703	Ltf,Prox1,Trim28,Vapa
GO:0051851	modification by host of symbiont morphology or physiology	6.14753	6	0.0315789	64	0.00513685	0.00088	ENSMUSP00000024897,ENSMUSP00000034756,ENSMUSP00000035077,ENSMUSP00000071054,ENSMUSP00000112259,ENSMUSP00000113942	Anxa2,Cfl1,Gapdh,Ltf,Psmc3,Vapa
GO:0010591	regulation of lamellipodium assembly	5.96124	3	0.0157895	33	0.00264869	0.0317	ENSMUSP00000091921,ENSMUSP00000099565,ENSMUSP00000112259	Capzb,Cfl1,Hsp90aa1
GO:0046031	ADP metabolic process	5.96124	4	0.0210526	44	0.00353158	0.0102	ENSMUSP00000049355,ENSMUSP00000079727,ENSMUSP00000103267,ENSMUSP00000113942	Eno1,Gapdh,Gpi1,Ldha
GO:0051972	regulation of telomerase activity	5.96124	4	0.0210526	44	0.00353158	0.0102	ENSMUSP00000036288,ENSMUSP00000082816,ENSMUSP00000091921,ENSMUSP00000135372	Cct2,Hmbox1,Hsp90aa1,Pml
GO:0051973	positive regulation of telomerase activity	5.78591	3	0.0157895	34	0.00272895	0.0334	ENSMUSP00000036288,ENSMUSP00000091921,ENSMUSP00000135372	Cct2,Hmbox1,Hsp90aa1
GO:2001169	regulation of ATP biosynthetic process	5.70206	4	0.0210526	46	0.00369211	0.0112	ENSMUSP00000029142,ENSMUSP00000030164,ENSMUSP00000041149,ENSMUSP00000121851	Eif6,Mif,Mtch2,Vcp
GO:0031112	positive regulation of microtubule polymerization or depolymerization	5.6206	3	0.0157895	35	0.00280921	0.035	ENSMUSP00000032998,ENSMUSP00000071859,ENSMUSP00000084586	Hspa1a,Rps3,Trpv4
GO:1902229	regulation of intrinsic apoptotic signaling pathway in response to DNA damage	5.6206	3	0.0157895	35	0.00280921	0.035	ENSMUSP00000032998,ENSMUSP00000041149,ENSMUSP00000121851	Mif,Mtch2,Rps3
GO:0032210	regulation of telomere maintenance via telomerase	5.46447	4	0.0210526	48	0.00385264	0.0127	ENSMUSP00000036288,ENSMUSP00000082816,ENSMUSP00000107237,ENSMUSP00000135372	Cct2,Hmbox1,Hnrnpc,Pml
GO:0006110	regulation of glycolytic process	5.46447	3	0.0157895	36	0.00288948	0.0371	ENSMUSP00000029142,ENSMUSP00000041149,ENSMUSP00000121851	Eif6,Mif,Mtch2
GO:0030811	regulation of nucleotide catabolic process	5.46447	3	0.0157895	36	0.00288948	0.0371	ENSMUSP00000029142,ENSMUSP00000041149,ENSMUSP00000121851	Eif6,Mif,Mtch2
GO:0046006	regulation of activated T cell proliferation	5.46447	3	0.0157895	36	0.00288948	0.0371	ENSMUSP00000004145,ENSMUSP00000020161,ENSMUSP00000032998	Arg1,Rps3,Stat5a
GO:0006096	glycolytic process	5.31679	3	0.0157895	37	0.00296974	0.0386	ENSMUSP00000049355,ENSMUSP00000079727,ENSMUSP00000113942	Eno1,Gapdh,Gpi1
GO:0006757	ATP generation from ADP	5.31679	3	0.0157895	37	0.00296974	0.0386	ENSMUSP00000049355,ENSMUSP00000079727,ENSMUSP00000113942	Eno1,Gapdh,Gpi1
GO:0018149	peptide cross-linking	5.31679	3	0.0157895	37	0.00296974	0.0386	ENSMUSP00000023790,ENSMUSP00000105928,ENSMUSP00000128090	Krt1,Tgm1,Tgm3
GO:0070207	protein homotrimerization	5.31679	3	0.0157895	37	0.00296974	0.0386	ENSMUSP00000020161,ENSMUSP00000026625,ENSMUSP00000041149	Arg1,Clybl,Mif
GO:0006090	pyruvate metabolic process	5.2882	5	0.0263158	62	0.00497632	0.0044	ENSMUSP00000022268,ENSMUSP00000049355,ENSMUSP00000079727,ENSMUSP00000103267,ENSMUSP00000113942	Eno1,Gapdh,Gpi1,Ldha,Pdhb
GO:0006900	vesicle budding from membrane	5.17687	3	0.0157895	38	0.00305	0.0404	ENSMUSP00000024897,ENSMUSP00000034756,ENSMUSP00000105531	Anxa2,Tmed9,Vapa
GO:0019674	NAD metabolic process	5.17687	3	0.0157895	38	0.00305	0.0404	ENSMUSP00000030164,ENSMUSP00000049355,ENSMUSP00000103267	Gpi1,Ldha,Vcp
GO:0031424	keratinization	5.17687	3	0.0157895	38	0.00305	0.0404	ENSMUSP00000050374,ENSMUSP00000105928,ENSMUSP00000128090	Sfn,Tgm1,Tgm3
GO:0006635	fatty acid beta-oxidation	5.14303	4	0.0210526	51	0.00409343	0.015	ENSMUSP00000025385,ENSMUSP00000029610,ENSMUSP00000029877,ENSMUSP00000034866	Decr1,Etfa,Hadh,Hsd17b4
GO:1903901	negative regulation of viral life cycle	5.04413	5	0.0263158	65	0.00521711	0.0052	ENSMUSP00000005705,ENSMUSP00000024897,ENSMUSP00000035077,ENSMUSP00000082816,ENSMUSP00000135703	Ltf,Pml,Prox1,Trim28,Vapa
GO:0046686	response to cadmium ion	4.94896	4	0.0210526	53	0.00425395	0.0167	ENSMUSP00000020161,ENSMUSP00000028610,ENSMUSP00000049355,ENSMUSP00000088935	Arg1,Cat,Gpi1,Sumo1
GO:0060443	mammary gland morphogenesis	4.94896	4	0.0210526	53	0.00425395	0.0167	ENSMUSP00000004145,ENSMUSP00000004375,ENSMUSP00000020161,ENSMUSP00000082816	Arg1,Phb2,Pml,Stat5a
GO:0032963	collagen metabolic process	4.91803	3	0.0157895	40	0.00321053	0.0435	ENSMUSP00000015667,ENSMUSP00000020161,ENSMUSP00000126390	Arg1,Ctss,Serpinh1
GO:0042866	pyruvate biosynthetic process	4.79807	3	0.0157895	41	0.00329079	0.0451	ENSMUSP00000049355,ENSMUSP00000079727,ENSMUSP00000113942	Eno1,Gapdh,Gpi1
GO:0050891	multicellular organismal water homeostasis	4.79807	3	0.0157895	41	0.00329079	0.0451	ENSMUSP00000023790,ENSMUSP00000050374,ENSMUSP00000071859	Krt1,Sfn,Trpv4
GO:0046825	regulation of protein export from nucleus	4.68383	3	0.0157895	42	0.00337106	0.0472	ENSMUSP00000030051,ENSMUSP00000050374,ENSMUSP00000126849	Rangap1,Sfn,Txn1
GO:0060421	positive regulation of heart growth	4.68383	3	0.0157895	42	0.00337106	0.0472	ENSMUSP00000080531,ENSMUSP00000134178,ENSMUSP00000135703	Ddx39b,Fdps,Prox1
GO:0006081	cellular aldehyde metabolic process	4.60166	4	0.0210526	57	0.00457501	0.0202	ENSMUSP00000022529,ENSMUSP00000022573,ENSMUSP00000022821,ENSMUSP00000049355	Dhrs4,Esd,Gpi1,Tkt
GO:0046496	nicotinamide nucleotide metabolic process	4.54471	7	0.0368421	101	0.00810659	0.0011	ENSMUSP00000022268,ENSMUSP00000022529,ENSMUSP00000030164,ENSMUSP00000049355,ENSMUSP00000079727,ENSMUSP00000103267,ENSMUSP00000113942	Eno1,Gapdh,Gpi1,Ldha,Pdhb,Tkt,Vcp
GO:0070206	protein trimerization	4.37158	4	0.0210526	60	0.0048158	0.023	ENSMUSP00000020161,ENSMUSP00000026625,ENSMUSP00000041149,ENSMUSP00000069443	Arg1,Clybl,Mif,Wiz
GO:0019882	antigen processing and presentation	4.16341	4	0.0210526	63	0.00505659	0.026	ENSMUSP00000015667,ENSMUSP00000025196,ENSMUSP00000133166,ENSMUSP00000133499	Ctss,Erap1,Psmb8,Psmb9
GO:0051193	regulation of cofactor metabolic process	4.16341	4	0.0210526	63	0.00505659	0.026	ENSMUSP00000026625,ENSMUSP00000029142,ENSMUSP00000041149,ENSMUSP00000121851	Clybl,Eif6,Mif,Mtch2
GO:0030433	ubiquitin-dependent ERAD pathway	4.09836	4	0.0210526	64	0.00513685	0.0269	ENSMUSP00000020238,ENSMUSP00000022380,ENSMUSP00000030164,ENSMUSP00000071054	Hsp90b1,Psmc3,Psmc6,Vcp
GO:0043467	regulation of generation of precursor metabolites and energy	4.0561	6	0.0315789	97	0.00778554	0.0042	ENSMUSP00000029142,ENSMUSP00000030164,ENSMUSP00000041149,ENSMUSP00000071859,ENSMUSP00000097066,ENSMUSP00000121851	Eif6,Mif,Mtch2,Sorbs1,Trpv4,Vcp
GO:0051651	maintenance of location in cell	4.04776	5	0.0263158	81	0.00650132	0.0109	ENSMUSP00000030051,ENSMUSP00000040152,ENSMUSP00000082816,ENSMUSP00000092002,ENSMUSP00000126849	Ftl1,Morc3,Pml,Rangap1,Txn1
GO:0006733	oxidoreduction coenzyme metabolic process	3.95703	7	0.0368421	116	0.00931054	0.0018	ENSMUSP00000022268,ENSMUSP00000022529,ENSMUSP00000030164,ENSMUSP00000049355,ENSMUSP00000079727,ENSMUSP00000103267,ENSMUSP00000113942	Eno1,Gapdh,Gpi1,Ldha,Pdhb,Tkt,Vcp
GO:0034504	protein localization to nucleus	3.95022	10	0.0526316	166	0.0133237	0.00015	ENSMUSP00000001479,ENSMUSP00000003310,ENSMUSP00000004375,ENSMUSP00000020501,ENSMUSP00000030051,ENSMUSP00000040152,ENSMUSP00000082816,ENSMUSP00000088935,ENSMUSP00000112259,ENSMUSP00000126849	Cfl1,Kpnb1,Morc3,Phb2,Pml,Ranbp2,Rangap1,Sumo1,Sumo3,Txn1
GO:0031110	regulation of microtubule polymerization or depolymerization	3.95022	5	0.0263158	83	0.00666185	0.0116	ENSMUSP00000013771,ENSMUSP00000032998,ENSMUSP00000071859,ENSMUSP00000084586,ENSMUSP00000099565	Capzb,Hspa1a,Rps3,Trim54,Trpv4
GO:0055008	cardiac muscle tissue morphogenesis	3.85728	4	0.0210526	68	0.0054579	0.03	ENSMUSP00000078715,ENSMUSP00000096458,ENSMUSP00000107966,ENSMUSP00000135703	Myl3,Prox1,Tnni3,Xirp2
GO:0014823	response to activity	3.80137	4	0.0210526	69	0.00553817	0.0307	ENSMUSP00000023043,ENSMUSP00000028610,ENSMUSP00000029610,ENSMUSP00000112259	Adsl,Cat,Cfl1,Hadh
GO:2000573	positive regulation of DNA biosynthetic process	3.80137	4	0.0210526	69	0.00553817	0.0307	ENSMUSP00000036288,ENSMUSP00000091921,ENSMUSP00000134178,ENSMUSP00000135372	Cct2,Ddx39b,Hmbox1,Hsp90aa1
GO:0006754	ATP biosynthetic process	3.74707	4	0.0210526	70	0.00561843	0.0317	ENSMUSP00000049355,ENSMUSP00000079727,ENSMUSP00000110547,ENSMUSP00000113942	Atp5c1,Eno1,Gapdh,Gpi1
GO:2000278	regulation of DNA biosynthetic process	3.71172	6	0.0315789	106	0.00850791	0.0057	ENSMUSP00000036288,ENSMUSP00000082816,ENSMUSP00000091921,ENSMUSP00000107237,ENSMUSP00000134178,ENSMUSP00000135372	Cct2,Ddx39b,Hmbox1,Hnrnpc,Hsp90aa1,Pml
GO:0009166	nucleotide catabolic process	3.64298	5	0.0263158	90	0.00722369	0.0154	ENSMUSP00000030164,ENSMUSP00000049355,ENSMUSP00000079727,ENSMUSP00000103267,ENSMUSP00000113942	Eno1,Gapdh,Gpi1,Ldha,Vcp
GO:0051603	proteolysis involved in cellular protein catabolic process	3.60447	26	0.136842	473	0.0379645	1.91e-11	ENSMUSP00000003310,ENSMUSP00000005923,ENSMUSP00000014913,ENSMUSP00000015667,ENSMUSP00000018430,ENSMUSP00000020238,ENSMUSP00000021412,ENSMUSP00000021607,ENSMUSP00000022380,ENSMUSP00000022803,ENSMUSP00000025196,ENSMUSP00000029082,ENSMUSP00000030164,ENSMUSP00000030642,ENSMUSP00000033008,ENSMUSP00000034369,ENSMUSP00000034848,ENSMUSP00000071054,ENSMUSP00000082816,ENSMUSP00000088057,ENSMUSP00000099436,…	Ctss,Hsp90b1,Lgmn,Pml,Psma1,Psma2,Psma3,Psma4,Psma5,Psma6,Psma7,Psmb1,Psmb10,Psmb2,Psmb3,Psmb4,Psmb5,Psmb6,Psmb8,Psmb9,Psmc3,Psmc6,Ranbp2,Trim63,Ube2i,Vcp
GO:0009168	purine ribonucleoside monophosphate biosynthetic process	3.60295	5	0.0263158	91	0.00730396	0.016	ENSMUSP00000023043,ENSMUSP00000049355,ENSMUSP00000079727,ENSMUSP00000110547,ENSMUSP00000113942	Adsl,Atp5c1,Eno1,Gapdh,Gpi1
GO:0051262	protein tetramerization	3.54452	8	0.0421053	148	0.011879	0.0014	ENSMUSP00000022821,ENSMUSP00000023043,ENSMUSP00000023790,ENSMUSP00000026289,ENSMUSP00000028610,ENSMUSP00000029877,ENSMUSP00000034756,ENSMUSP00000105928	Adsl,Anxa2,Cat,Decr1,Dhrs4,Hsd17b10,Krt1,Tgm3
GO:0006942	regulation of striated muscle contraction	3.54452	4	0.0210526	74	0.00593948	0.0361	ENSMUSP00000001592,ENSMUSP00000078715,ENSMUSP00000088935,ENSMUSP00000096458	Jup,Myl3,Sumo1,Tnni3
GO:0030163	protein catabolic process	3.54122	29	0.152632	537	0.0431014	1.75e-12	ENSMUSP00000003310,ENSMUSP00000005923,ENSMUSP00000014913,ENSMUSP00000015667,ENSMUSP00000018430,ENSMUSP00000020238,ENSMUSP00000021412,ENSMUSP00000021607,ENSMUSP00000022380,ENSMUSP00000022803,ENSMUSP00000025196,ENSMUSP00000029082,ENSMUSP00000030164,ENSMUSP00000030642,ENSMUSP00000031859,ENSMUSP00000033008,ENSMUSP00000034369,ENSMUSP00000034756,ENSMUSP00000034848,ENSMUSP00000071054,ENSMUSP00000082816,…	Anxa2,Ctsd,Ctss,Hsp90b1,Lgmn,Pml,Psma1,Psma2,Psma3,Psma4,Psma5,Psma6,Psma7,Psmb1,Psmb10,Psmb2,Psmb3,Psmb4,Psmb5,Psmb6,Psmb8,Psmb9,Psmc3,Psmc6,Ranbp2,Trim24,Trim63,Ube2i,Vcp
GO:0046824	positive regulation of nucleocytoplasmic transport	3.45125	4	0.0210526	76	0.00610001	0.0386	ENSMUSP00000001592,ENSMUSP00000005705,ENSMUSP00000050374,ENSMUSP00000091921	Hsp90aa1,Jup,Sfn,Trim28
GO:0043903	regulation of symbiosis, encompassing mutualism through parasitism	3.4153	10	0.0526316	192	0.0154105	0.00033	ENSMUSP00000005705,ENSMUSP00000020161,ENSMUSP00000024897,ENSMUSP00000034756,ENSMUSP00000035077,ENSMUSP00000071054,ENSMUSP00000082816,ENSMUSP00000112259,ENSMUSP00000113942,ENSMUSP00000135703	Anxa2,Arg1,Cfl1,Gapdh,Ltf,Pml,Prox1,Psmc3,Trim28,Vapa
GO:0006606	protein import into nucleus	3.3456	5	0.0263158	98	0.0078658	0.0202	ENSMUSP00000001479,ENSMUSP00000003310,ENSMUSP00000004375,ENSMUSP00000082816,ENSMUSP00000112259	Cfl1,Kpnb1,Phb2,Pml,Ranbp2
GO:0050821	protein stabilization	3.34133	8	0.0421053	157	0.0126013	0.0018	ENSMUSP00000004375,ENSMUSP00000036288,ENSMUSP00000040152,ENSMUSP00000069443,ENSMUSP00000082816,ENSMUSP00000088935,ENSMUSP00000091921,ENSMUSP00000113942	Cct2,Gapdh,Hsp90aa1,Morc3,Phb2,Pml,Sumo1,Wiz
GO:1901879	regulation of protein depolymerization	3.32019	4	0.0210526	79	0.0063408	0.0413	ENSMUSP00000013771,ENSMUSP00000071859,ENSMUSP00000099565,ENSMUSP00000112259	Capzb,Cfl1,Trim54,Trpv4
GO:0044403	symbiont process	3.27868	11	0.0578947	220	0.0176579	0.00021	ENSMUSP00000024897,ENSMUSP00000030164,ENSMUSP00000034756,ENSMUSP00000035077,ENSMUSP00000066777,ENSMUSP00000071054,ENSMUSP00000082816,ENSMUSP00000112259,ENSMUSP00000113942,ENSMUSP00000134169,ENSMUSP00000134178	Anxa2,Cfl1,Ddx39b,Gapdh,Lrrc15,Ltf,Pml,Psmc3,Ube2i,Vapa,Vcp
GO:0016052	carbohydrate catabolic process	3.27868	4	0.0210526	80	0.00642106	0.0423	ENSMUSP00000049355,ENSMUSP00000079727,ENSMUSP00000103267,ENSMUSP00000113942	Eno1,Gapdh,Gpi1,Ldha
GO:1903364	positive regulation of cellular protein catabolic process	3.25543	7	0.0368421	141	0.0113171	0.0043	ENSMUSP00000020501,ENSMUSP00000022380,ENSMUSP00000030164,ENSMUSP00000071054,ENSMUSP00000088935,ENSMUSP00000091921,ENSMUSP00000115044	Hsp90aa1,Psmc3,Psmc6,Sumo1,Sumo2,Sumo3,Vcp
GO:0046034	ATP metabolic process	3.23821	8	0.0421053	162	0.0130026	0.002	ENSMUSP00000030164,ENSMUSP00000049355,ENSMUSP00000065352,ENSMUSP00000079727,ENSMUSP00000103267,ENSMUSP00000110547,ENSMUSP00000113942,ENSMUSP00000121851	Atp5c1,Eno1,Gapdh,Gpi1,Ldha,Mtch2,Ndufa8,Vcp
GO:0042306	regulation of protein import into nucleus	3.23821	4	0.0210526	81	0.00650132	0.0435	ENSMUSP00000001592,ENSMUSP00000005705,ENSMUSP00000030051,ENSMUSP00000091921	Hsp90aa1,Jup,Trim28,Txn1
GO:1903052	positive regulation of proteolysis involved in cellular protein catabolic process	3.22494	6	0.0315789	122	0.00979212	0.0102	ENSMUSP00000020501,ENSMUSP00000022380,ENSMUSP00000030164,ENSMUSP00000071054,ENSMUSP00000088935,ENSMUSP00000115044	Psmc3,Psmc6,Sumo1,Sumo2,Sumo3,Vcp
GO:1990748	cellular detoxification	3.16018	4	0.0210526	83	0.00666185	0.0454	ENSMUSP00000022573,ENSMUSP00000028610,ENSMUSP00000030051,ENSMUSP00000052592	Cat,Esd,Gsto2,Txn1
GO:0007015	actin filament organization	3.07377	9	0.0473684	192	0.0154105	0.0013	ENSMUSP00000003575,ENSMUSP00000020238,ENSMUSP00000066068,ENSMUSP00000071859,ENSMUSP00000097066,ENSMUSP00000099584,ENSMUSP00000112259,ENSMUSP00000114839,ENSMUSP00000135703	Actn4,Arpc3,Arpc4,Cfl1,Hsp90b1,Prox1,Sorbs1,Tpm4,Trpv4
GO:0046822	regulation of nucleocytoplasmic transport	3.07377	6	0.0315789	128	0.0102737	0.0122	ENSMUSP00000001592,ENSMUSP00000005705,ENSMUSP00000030051,ENSMUSP00000050374,ENSMUSP00000091921,ENSMUSP00000126849	Hsp90aa1,Jup,Rangap1,Sfn,Trim28,Txn1
GO:0071466	cellular response to xenobiotic stimulus	3.03582	5	0.0263158	108	0.00866843	0.0269	ENSMUSP00000004145,ENSMUSP00000020161,ENSMUSP00000052592,ENSMUSP00000064755,ENSMUSP00000101501	Arg1,Gsto2,Phgdh,Stat5a,Trim63
GO:0009167	purine ribonucleoside monophosphate metabolic process	3.01104	9	0.0473684	196	0.0157316	0.0015	ENSMUSP00000023043,ENSMUSP00000030164,ENSMUSP00000049355,ENSMUSP00000065352,ENSMUSP00000079727,ENSMUSP00000103267,ENSMUSP00000110547,ENSMUSP00000113942,ENSMUSP00000121851	Adsl,Atp5c1,Eno1,Gapdh,Gpi1,Ldha,Mtch2,Ndufa8,Vcp
GO:1901800	positive regulation of proteasomal protein catabolic process	3.00797	5	0.0263158	109	0.0087487	0.0272	ENSMUSP00000022380,ENSMUSP00000030164,ENSMUSP00000071054,ENSMUSP00000088935,ENSMUSP00000115044	Psmc3,Psmc6,Sumo1,Sumo2,Vcp
GO:0050792	regulation of viral process	2.96139	7	0.0368421	155	0.0124408	0.0066	ENSMUSP00000005705,ENSMUSP00000024897,ENSMUSP00000035077,ENSMUSP00000071054,ENSMUSP00000082816,ENSMUSP00000112259,ENSMUSP00000135703	Cfl1,Ltf,Pml,Prox1,Psmc3,Trim28,Vapa
GO:0032273	positive regulation of protein polymerization	2.95377	5	0.0263158	111	0.00890922	0.028	ENSMUSP00000032998,ENSMUSP00000084586,ENSMUSP00000091921,ENSMUSP00000099584,ENSMUSP00000114839	Arpc3,Arpc4,Hsp90aa1,Hspa1a,Rps3
GO:0044265	cellular macromolecule catabolic process	2.9077	29	0.152632	654	0.0524922	6.46e-11	ENSMUSP00000003310,ENSMUSP00000005923,ENSMUSP00000014913,ENSMUSP00000015667,ENSMUSP00000018430,ENSMUSP00000020238,ENSMUSP00000021412,ENSMUSP00000021607,ENSMUSP00000022380,ENSMUSP00000022803,ENSMUSP00000025196,ENSMUSP00000029082,ENSMUSP00000030164,ENSMUSP00000030642,ENSMUSP00000033008,ENSMUSP00000034369,ENSMUSP00000034848,ENSMUSP00000071054,ENSMUSP00000082816,ENSMUSP00000084586,ENSMUSP00000088057,…	Ctss,Hsp90b1,Hspa1a,Lgmn,Lyz1,Lyz2,Pml,Psma1,Psma2,Psma3,Psma4,Psma5,Psma6,Psma7,Psmb1,Psmb10,Psmb2,Psmb3,Psmb4,Psmb5,Psmb6,Psmb8,Psmb9,Psmc3,Psmc6,Ranbp2,Trim63,Ube2i,Vcp
GO:0031334	positive regulation of protein complex assembly	2.90149	10	0.0526316	226	0.0181395	0.00093	ENSMUSP00000022380,ENSMUSP00000030164,ENSMUSP00000032998,ENSMUSP00000044938,ENSMUSP00000071054,ENSMUSP00000084586,ENSMUSP00000088935,ENSMUSP00000091921,ENSMUSP00000099584,ENSMUSP00000114839	Arpc3,Arpc4,Hsp90aa1,Hspa1a,Mitf,Psmc3,Psmc6,Rps3,Sumo1,Vcp
GO:0009057	macromolecule catabolic process	2.8588	32	0.168421	734	0.0589132	1.08e-11	ENSMUSP00000003310,ENSMUSP00000005923,ENSMUSP00000014913,ENSMUSP00000015667,ENSMUSP00000018430,ENSMUSP00000020238,ENSMUSP00000021412,ENSMUSP00000021607,ENSMUSP00000022380,ENSMUSP00000022803,ENSMUSP00000025196,ENSMUSP00000029082,ENSMUSP00000030164,ENSMUSP00000030642,ENSMUSP00000031859,ENSMUSP00000033008,ENSMUSP00000034369,ENSMUSP00000034756,ENSMUSP00000034848,ENSMUSP00000071054,ENSMUSP00000082816,…	Anxa2,Ctsd,Ctss,Hsp90b1,Hspa1a,Lgmn,Lyz1,Lyz2,Pml,Psma1,Psma2,Psma3,Psma4,Psma5,Psma6,Psma7,Psmb1,Psmb10,Psmb2,Psmb3,Psmb4,Psmb5,Psmb6,Psmb8,Psmb9,Psmc3,Psmc6,Ranbp2,Trim24,Trim63,Ube2i,Vcp
GO:0043161	proteasome-mediated ubiquitin-dependent protein catabolic process	2.85103	10	0.0526316	230	0.0184606	0.001	ENSMUSP00000020238,ENSMUSP00000022380,ENSMUSP00000022803,ENSMUSP00000030164,ENSMUSP00000071054,ENSMUSP00000082816,ENSMUSP00000088057,ENSMUSP00000099436,ENSMUSP00000101501,ENSMUSP00000134169	Hsp90b1,Pml,Psma5,Psmb3,Psmb5,Psmc3,Psmc6,Trim63,Ube2i,Vcp
GO:0006511	ubiquitin-dependent protein catabolic process	2.80794	17	0.0894737	397	0.0318645	6.6e-06	ENSMUSP00000003310,ENSMUSP00000020238,ENSMUSP00000021412,ENSMUSP00000022380,ENSMUSP00000022803,ENSMUSP00000029082,ENSMUSP00000030164,ENSMUSP00000033008,ENSMUSP00000034848,ENSMUSP00000071054,ENSMUSP00000082816,ENSMUSP00000088057,ENSMUSP00000099436,ENSMUSP00000101501,ENSMUSP00000125548,ENSMUSP00000129767,ENSMUSP00000134169	Hsp90b1,Pml,Psma1,Psma2,Psma3,Psma4,Psma5,Psma6,Psma7,Psmb3,Psmb5,Psmc3,Psmc6,Ranbp2,Trim63,Ube2i,Vcp
GO:0009205	purine ribonucleoside triphosphate metabolic process	2.80529	8	0.0421053	187	0.0150092	0.0042	ENSMUSP00000030164,ENSMUSP00000049355,ENSMUSP00000065352,ENSMUSP00000079727,ENSMUSP00000103267,ENSMUSP00000110547,ENSMUSP00000113942,ENSMUSP00000121851	Atp5c1,Eno1,Gapdh,Gpi1,Ldha,Mtch2,Ndufa8,Vcp
GO:0032271	regulation of protein polymerization	2.77561	8	0.0421053	189	0.0151698	0.0044	ENSMUSP00000022293,ENSMUSP00000032998,ENSMUSP00000084586,ENSMUSP00000091921,ENSMUSP00000099565,ENSMUSP00000099584,ENSMUSP00000112259,ENSMUSP00000114839	Arpc3,Arpc4,Capzb,Cfl1,Hsp90aa1,Hspa1a,Rps3,Vdac2
GO:0006732	coenzyme metabolic process	2.76364	11	0.0578947	261	0.0209487	0.00064	ENSMUSP00000022268,ENSMUSP00000022529,ENSMUSP00000025385,ENSMUSP00000029147,ENSMUSP00000030164,ENSMUSP00000047855,ENSMUSP00000049355,ENSMUSP00000052592,ENSMUSP00000079727,ENSMUSP00000103267,ENSMUSP00000113942	Eno1,Gapdh,Gpi1,Gsto2,Hsd17b4,Ldha,Mcee,Nfs1,Pdhb,Tkt,Vcp
GO:0051235	maintenance of location	2.73224	6	0.0315789	144	0.0115579	0.0194	ENSMUSP00000004145,ENSMUSP00000030051,ENSMUSP00000040152,ENSMUSP00000082816,ENSMUSP00000092002,ENSMUSP00000126849	Ftl1,Morc3,Pml,Rangap1,Stat5a,Txn1
GO:0046390	ribose phosphate biosynthetic process	2.70009	7	0.0368421	170	0.0136448	0.0102	ENSMUSP00000022268,ENSMUSP00000022529,ENSMUSP00000023043,ENSMUSP00000049355,ENSMUSP00000079727,ENSMUSP00000110547,ENSMUSP00000113942	Adsl,Atp5c1,Eno1,Gapdh,Gpi1,Pdhb,Tkt
GO:0031647	regulation of protein stability	2.67648	10	0.0526316	245	0.0196645	0.0015	ENSMUSP00000004375,ENSMUSP00000031859,ENSMUSP00000036288,ENSMUSP00000040152,ENSMUSP00000069443,ENSMUSP00000082816,ENSMUSP00000088935,ENSMUSP00000091921,ENSMUSP00000113942,ENSMUSP00000131514	Cct2,Gapdh,Hsp90aa1,Isoc2a,Morc3,Phb2,Pml,Sumo1,Trim24,Wiz
GO:0022612	gland morphogenesis	2.6656	5	0.0263158	123	0.00987238	0.0373	ENSMUSP00000004145,ENSMUSP00000004375,ENSMUSP00000020161,ENSMUSP00000082816,ENSMUSP00000135703	Arg1,Phb2,Pml,Prox1,Stat5a
GO:0017038	protein import	2.65839	6	0.0315789	148	0.011879	0.0212	ENSMUSP00000001479,ENSMUSP00000003310,ENSMUSP00000004375,ENSMUSP00000082816,ENSMUSP00000091921,ENSMUSP00000112259	Cfl1,Hsp90aa1,Kpnb1,Phb2,Pml,Ranbp2
GO:1901565	organonitrogen compound catabolic process	2.65615	32	0.168421	790	0.063408	4.07e-11	ENSMUSP00000001480,ENSMUSP00000003310,ENSMUSP00000005923,ENSMUSP00000014913,ENSMUSP00000015667,ENSMUSP00000018430,ENSMUSP00000020161,ENSMUSP00000020238,ENSMUSP00000021412,ENSMUSP00000021607,ENSMUSP00000022380,ENSMUSP00000022803,ENSMUSP00000025196,ENSMUSP00000029082,ENSMUSP00000030164,ENSMUSP00000030642,ENSMUSP00000031859,ENSMUSP00000033008,ENSMUSP00000034369,ENSMUSP00000034756,ENSMUSP00000034848,…	Anxa2,Arg1,Ctsd,Ctss,Erap1,Hsp90b1,Lgmn,Npepps,Pml,Psma1,Psma2,Psma3,Psma4,Psma5,Psma6,Psma7,Psmb1,Psmb10,Psmb2,Psmb3,Psmb4,Psmb5,Psmb6,Psmb8,Psmb9,Psmc3,Psmc6,Ranbp2,Trim24,Trim63,Ube2i,Vcp
GO:0006457	protein folding	2.57152	6	0.0315789	153	0.0122803	0.0237	ENSMUSP00000003310,ENSMUSP00000020238,ENSMUSP00000020637,ENSMUSP00000036288,ENSMUSP00000084586,ENSMUSP00000091921	Canx,Cct2,Hsp90aa1,Hsp90b1,Hspa1a,Ranbp2
GO:0009152	purine ribonucleotide biosynthetic process	2.55482	6	0.0315789	154	0.0123605	0.0242	ENSMUSP00000022268,ENSMUSP00000023043,ENSMUSP00000049355,ENSMUSP00000079727,ENSMUSP00000110547,ENSMUSP00000113942	Adsl,Atp5c1,Eno1,Gapdh,Gpi1,Pdhb
GO:1902905	positive regulation of supramolecular fiber organization	2.536	7	0.0368421	181	0.0145277	0.0133	ENSMUSP00000032998,ENSMUSP00000071859,ENSMUSP00000084586,ENSMUSP00000099584,ENSMUSP00000112259,ENSMUSP00000114839,ENSMUSP00000135703	Arpc3,Arpc4,Cfl1,Hspa1a,Prox1,Rps3,Trpv4
GO:0051495	positive regulation of cytoskeleton organization	2.52206	8	0.0421053	208	0.0166948	0.0071	ENSMUSP00000003310,ENSMUSP00000032998,ENSMUSP00000071859,ENSMUSP00000084586,ENSMUSP00000099584,ENSMUSP00000112259,ENSMUSP00000114839,ENSMUSP00000135703	Arpc3,Arpc4,Cfl1,Hspa1a,Prox1,Ranbp2,Rps3,Trpv4
GO:0009108	coenzyme biosynthetic process	2.52206	5	0.0263158	130	0.0104342	0.0424	ENSMUSP00000022268,ENSMUSP00000029147,ENSMUSP00000049355,ENSMUSP00000079727,ENSMUSP00000113942	Eno1,Gapdh,Gpi1,Nfs1,Pdhb
GO:2001056	positive regulation of cysteine-type endopeptidase activity	2.50281	5	0.0263158	131	0.0105145	0.0435	ENSMUSP00000021607,ENSMUSP00000030164,ENSMUSP00000032998,ENSMUSP00000082816,ENSMUSP00000121851	Lgmn,Mtch2,Pml,Rps3,Vcp
GO:1903362	regulation of cellular protein catabolic process	2.4693	9	0.0473684	239	0.0191829	0.0042	ENSMUSP00000020501,ENSMUSP00000022380,ENSMUSP00000030164,ENSMUSP00000034756,ENSMUSP00000071054,ENSMUSP00000082816,ENSMUSP00000088935,ENSMUSP00000091921,ENSMUSP00000115044	Anxa2,Hsp90aa1,Pml,Psmc3,Psmc6,Sumo1,Sumo2,Sumo3,Vcp
GO:2000116	regulation of cysteine-type endopeptidase activity	2.4693	9	0.0473684	239	0.0191829	0.0042	ENSMUSP00000021607,ENSMUSP00000030164,ENSMUSP00000032998,ENSMUSP00000035077,ENSMUSP00000049355,ENSMUSP00000050374,ENSMUSP00000082816,ENSMUSP00000121851,ENSMUSP00000133499	Gpi1,Lgmn,Ltf,Mtch2,Pml,Psmb9,Rps3,Sfn,Vcp
GO:0070507	regulation of microtubule cytoskeleton organization	2.46783	7	0.0368421	186	0.014929	0.0149	ENSMUSP00000003310,ENSMUSP00000013771,ENSMUSP00000032998,ENSMUSP00000071859,ENSMUSP00000084586,ENSMUSP00000099475,ENSMUSP00000099565	Capzb,Cltc,Hspa1a,Ranbp2,Rps3,Trim54,Trpv4
GO:0045216	cell-cell junction organization	2.46518	5	0.0263158	133	0.010675	0.045	ENSMUSP00000001592,ENSMUSP00000066068,ENSMUSP00000071859,ENSMUSP00000097066,ENSMUSP00000107966	Actn4,Jup,Sorbs1,Trpv4,Xirp2
GO:0051592	response to calcium ion	2.46518	5	0.0263158	133	0.010675	0.045	ENSMUSP00000021607,ENSMUSP00000029266,ENSMUSP00000063001,ENSMUSP00000096510,ENSMUSP00000101858	Anxa5,Fus,Lgmn,S100a16,Wnk1
GO:0097237	cellular response to toxic substance	2.41587	7	0.0368421	190	0.01525	0.0164	ENSMUSP00000020161,ENSMUSP00000022573,ENSMUSP00000028610,ENSMUSP00000030051,ENSMUSP00000032998,ENSMUSP00000052592,ENSMUSP00000112259	Arg1,Cat,Cfl1,Esd,Gsto2,Rps3,Txn1
GO:0043901	negative regulation of multi-organism process	2.41376	6	0.0315789	163	0.0130829	0.0281	ENSMUSP00000005705,ENSMUSP00000024897,ENSMUSP00000034756,ENSMUSP00000035077,ENSMUSP00000082816,ENSMUSP00000135703	Anxa2,Ltf,Pml,Prox1,Trim28,Vapa
GO:0052548	regulation of endopeptidase activity	2.37217	14	0.0736842	387	0.0310619	0.0003	ENSMUSP00000021506,ENSMUSP00000021607,ENSMUSP00000025196,ENSMUSP00000030164,ENSMUSP00000032998,ENSMUSP00000035077,ENSMUSP00000049355,ENSMUSP00000050374,ENSMUSP00000082816,ENSMUSP00000113942,ENSMUSP00000121851,ENSMUSP00000125548,ENSMUSP00000126390,ENSMUSP00000133499	Gapdh,Gpi1,Lgmn,Ltf,Mtch2,Pml,Psma3,Psmb8,Psmb9,Rps3,Serpina3n,Serpinh1,Sfn,Vcp
GO:0051054	positive regulation of DNA metabolic process	2.35242	8	0.0421053	223	0.0178987	0.0102	ENSMUSP00000005705,ENSMUSP00000032998,ENSMUSP00000036288,ENSMUSP00000069443,ENSMUSP00000082816,ENSMUSP00000091921,ENSMUSP00000134178,ENSMUSP00000135372	Cct2,Ddx39b,Hmbox1,Hsp90aa1,Pml,Rps3,Trim28,Wiz
GO:0009410	response to xenobiotic stimulus	2.33151	8	0.0421053	225	0.0180592	0.0104	ENSMUSP00000003310,ENSMUSP00000004145,ENSMUSP00000020161,ENSMUSP00000022629,ENSMUSP00000049355,ENSMUSP00000052592,ENSMUSP00000064755,ENSMUSP00000101501	Arg1,Dpysl2,Gpi1,Gsto2,Phgdh,Ranbp2,Stat5a,Trim63
GO:0006109	regulation of carbohydrate metabolic process	2.31437	6	0.0315789	170	0.0136448	0.0323	ENSMUSP00000003310,ENSMUSP00000029142,ENSMUSP00000041149,ENSMUSP00000097066,ENSMUSP00000099475,ENSMUSP00000121851	Cltc,Eif6,Mif,Mtch2,Ranbp2,Sorbs1
GO:1901575	organic substance catabolic process	2.31255	45	0.236842	1276	0.102416	2.71e-13	ENSMUSP00000001480,ENSMUSP00000003310,ENSMUSP00000005923,ENSMUSP00000014913,ENSMUSP00000015667,ENSMUSP00000018430,ENSMUSP00000019109,ENSMUSP00000020161,ENSMUSP00000020238,ENSMUSP00000021412,ENSMUSP00000021607,ENSMUSP00000022380,ENSMUSP00000022573,ENSMUSP00000022803,ENSMUSP00000025196,ENSMUSP00000025385,ENSMUSP00000029082,ENSMUSP00000029610,ENSMUSP00000029877,ENSMUSP00000030164,ENSMUSP00000030642,…	Anxa2,Arg1,Ctsd,Ctss,Decr1,Eno1,Erap1,Esd,Etfa,Gapdh,Gpi1,Hadh,Hsd17b4,Hsp90b1,Hspa1a,Ldha,Lgmn,Lyz1,Lyz2,Npepps,Pml,Psma1,Psma2,Psma3,Psma4,Psma5,Psma6,Psma7,Psmb1,Psmb10,Psmb2,Psmb3,Psmb4,Psmb5,Psmb6,Psmb8,Psmb9,Psmc3,Psmc6,Ranbp2,Trim24,Trim63,Ube2i,Vcp,Ywhah
GO:0090257	regulation of muscle system process	2.30083	8	0.0421053	228	0.0183	0.0111	ENSMUSP00000001592,ENSMUSP00000049625,ENSMUSP00000078715,ENSMUSP00000080531,ENSMUSP00000088935,ENSMUSP00000096458,ENSMUSP00000101501,ENSMUSP00000134178	Ddx39b,Fdps,Gtf2i,Jup,Myl3,Sumo1,Tnni3,Trim63
GO:0006913	nucleocytoplasmic transport	2.25008	7	0.0368421	204	0.0163737	0.022	ENSMUSP00000001479,ENSMUSP00000003310,ENSMUSP00000004375,ENSMUSP00000029142,ENSMUSP00000082816,ENSMUSP00000112259,ENSMUSP00000134178	Cfl1,Ddx39b,Eif6,Kpnb1,Phb2,Pml,Ranbp2
GO:0019693	ribose phosphate metabolic process	2.23742	13	0.0684211	381	0.0305803	0.00084	ENSMUSP00000022268,ENSMUSP00000022529,ENSMUSP00000023043,ENSMUSP00000025385,ENSMUSP00000030164,ENSMUSP00000047855,ENSMUSP00000049355,ENSMUSP00000065352,ENSMUSP00000079727,ENSMUSP00000103267,ENSMUSP00000110547,ENSMUSP00000113942,ENSMUSP00000121851	Adsl,Atp5c1,Eno1,Gapdh,Gpi1,Hsd17b4,Ldha,Mcee,Mtch2,Ndufa8,Pdhb,Tkt,Vcp
GO:0043434	response to peptide hormone	2.23547	12	0.0631579	352	0.0282527	0.0014	ENSMUSP00000004145,ENSMUSP00000020161,ENSMUSP00000021506,ENSMUSP00000028610,ENSMUSP00000029142,ENSMUSP00000029266,ENSMUSP00000029610,ENSMUSP00000066238,ENSMUSP00000071859,ENSMUSP00000097066,ENSMUSP00000112259,ENSMUSP00000126849	Anxa5,Arg1,Cat,Cfl1,Eif6,Hadh,Rangap1,Rap1b,Serpina3n,Sorbs1,Stat5a,Trpv4
GO:0044248	cellular catabolic process	2.23377	45	0.236842	1321	0.106028	3.15e-13	ENSMUSP00000001480,ENSMUSP00000003310,ENSMUSP00000005923,ENSMUSP00000014913,ENSMUSP00000015667,ENSMUSP00000018430,ENSMUSP00000020161,ENSMUSP00000020238,ENSMUSP00000021412,ENSMUSP00000021607,ENSMUSP00000022380,ENSMUSP00000022573,ENSMUSP00000022803,ENSMUSP00000025196,ENSMUSP00000025385,ENSMUSP00000028610,ENSMUSP00000029082,ENSMUSP00000029610,ENSMUSP00000029877,ENSMUSP00000030164,ENSMUSP00000030642,…	Arg1,Cat,Cltc,Ctsd,Ctss,Decr1,Eno1,Erap1,Esd,Etfa,Gapdh,Gpi1,Gsto2,Hadh,Hsd17b4,Hsp90b1,Hspa1a,Ldha,Lgmn,Lyz1,Lyz2,Npepps,Pml,Psma1,Psma2,Psma3,Psma4,Psma5,Psma6,Psma7,Psmb1,Psmb10,Psmb2,Psmb3,Psmb4,Psmb5,Psmb6,Psmb8,Psmb9,Psmc3,Psmc6,Ranbp2,Trim63,Ube2i,Vcp
GO:0006091	generation of precursor metabolites and energy	2.22284	10	0.0526316	295	0.0236777	0.0042	ENSMUSP00000022268,ENSMUSP00000023043,ENSMUSP00000028610,ENSMUSP00000034866,ENSMUSP00000049355,ENSMUSP00000065352,ENSMUSP00000079727,ENSMUSP00000103267,ENSMUSP00000113942,ENSMUSP00000121851	Adsl,Cat,Eno1,Etfa,Gapdh,Gpi1,Ldha,Mtch2,Ndufa8,Pdhb
GO:0009150	purine ribonucleotide metabolic process	2.21035	12	0.0631579	356	0.0285737	0.0015	ENSMUSP00000022268,ENSMUSP00000023043,ENSMUSP00000025385,ENSMUSP00000030164,ENSMUSP00000047855,ENSMUSP00000049355,ENSMUSP00000065352,ENSMUSP00000079727,ENSMUSP00000103267,ENSMUSP00000110547,ENSMUSP00000113942,ENSMUSP00000121851	Adsl,Atp5c1,Eno1,Gapdh,Gpi1,Hsd17b4,Ldha,Mcee,Mtch2,Ndufa8,Pdhb,Vcp
GO:1903050	regulation of proteolysis involved in cellular protein catabolic process	2.20681	7	0.0368421	208	0.0166948	0.0237	ENSMUSP00000020501,ENSMUSP00000022380,ENSMUSP00000030164,ENSMUSP00000071054,ENSMUSP00000082816,ENSMUSP00000088935,ENSMUSP00000115044	Pml,Psmc3,Psmc6,Sumo1,Sumo2,Sumo3,Vcp
GO:0006839	mitochondrial transport	2.17371	6	0.0315789	181	0.0145277	0.0391	ENSMUSP00000014750,ENSMUSP00000016463,ENSMUSP00000022894,ENSMUSP00000091921,ENSMUSP00000105754,ENSMUSP00000121851	Hsp90aa1,Mtch2,Slc25a11,Slc25a42,Slc25a5,Ywhaz
GO:0045862	positive regulation of proteolysis	2.15961	11	0.0578947	334	0.0268079	0.003	ENSMUSP00000020501,ENSMUSP00000021607,ENSMUSP00000022380,ENSMUSP00000030164,ENSMUSP00000032998,ENSMUSP00000071054,ENSMUSP00000082816,ENSMUSP00000088935,ENSMUSP00000112259,ENSMUSP00000115044,ENSMUSP00000121851	Cfl1,Lgmn,Mtch2,Pml,Psmc3,Psmc6,Rps3,Sumo1,Sumo2,Sumo3,Vcp
GO:0003205	cardiac chamber development	2.14996	6	0.0315789	183	0.0146882	0.0404	ENSMUSP00000008280,ENSMUSP00000078715,ENSMUSP00000089680,ENSMUSP00000096458,ENSMUSP00000107966,ENSMUSP00000135703	Fhl2,Myl3,Naca,Prox1,Tnni3,Xirp2
GO:2001020	regulation of response to DNA damage stimulus	2.14996	6	0.0315789	183	0.0146882	0.0404	ENSMUSP00000005705,ENSMUSP00000032998,ENSMUSP00000041149,ENSMUSP00000082816,ENSMUSP00000121851,ENSMUSP00000134178	Ddx39b,Mif,Mtch2,Pml,Rps3,Trim28
GO:0009056	catabolic process	2.12959	48	0.252632	1478	0.118629	2.71e-13	ENSMUSP00000001480,ENSMUSP00000003310,ENSMUSP00000005923,ENSMUSP00000014913,ENSMUSP00000015667,ENSMUSP00000018430,ENSMUSP00000019109,ENSMUSP00000020161,ENSMUSP00000020238,ENSMUSP00000021412,ENSMUSP00000021607,ENSMUSP00000022380,ENSMUSP00000022573,ENSMUSP00000022803,ENSMUSP00000025196,ENSMUSP00000025385,ENSMUSP00000028610,ENSMUSP00000029082,ENSMUSP00000029610,ENSMUSP00000029877,ENSMUSP00000030164,…	Anxa2,Arg1,Cat,Cltc,Ctsd,Ctss,Decr1,Eno1,Erap1,Esd,Etfa,Gapdh,Gpi1,Gsto2,Hadh,Hsd17b4,Hsp90b1,Hspa1a,Ldha,Lgmn,Lyz1,Lyz2,Npepps,Pml,Psma1,Psma2,Psma3,Psma4,Psma5,Psma6,Psma7,Psmb1,Psmb10,Psmb2,Psmb3,Psmb4,Psmb5,Psmb6,Psmb8,Psmb9,Psmc3,Psmc6,Ranbp2,Trim24,Trim63,Ube2i,Vcp,Ywhah
GO:0051186	cofactor metabolic process	2.11528	13	0.0684211	403	0.0323461	0.0013	ENSMUSP00000004145,ENSMUSP00000022268,ENSMUSP00000022529,ENSMUSP00000025385,ENSMUSP00000028610,ENSMUSP00000029147,ENSMUSP00000030164,ENSMUSP00000047855,ENSMUSP00000049355,ENSMUSP00000052592,ENSMUSP00000079727,ENSMUSP00000103267,ENSMUSP00000113942	Cat,Eno1,Gapdh,Gpi1,Gsto2,Hsd17b4,Ldha,Mcee,Nfs1,Pdhb,Stat5a,Tkt,Vcp
GO:0006508	proteolysis	2.11321	33	0.173684	1024	0.0821896	4.79e-09	ENSMUSP00000001480,ENSMUSP00000001845,ENSMUSP00000003310,ENSMUSP00000005923,ENSMUSP00000014913,ENSMUSP00000015667,ENSMUSP00000018430,ENSMUSP00000020238,ENSMUSP00000021412,ENSMUSP00000021607,ENSMUSP00000022380,ENSMUSP00000022803,ENSMUSP00000025196,ENSMUSP00000029082,ENSMUSP00000030164,ENSMUSP00000030642,ENSMUSP00000033008,ENSMUSP00000034369,ENSMUSP00000034848,ENSMUSP00000035077,ENSMUSP00000071054,…	Capns1,Ctsd,Ctss,Dnpep,Erap1,Hsp90b1,Lgmn,Ltf,Npepps,Pml,Psma1,Psma2,Psma3,Psma4,Psma5,Psma6,Psma7,Psmb1,Psmb10,Psmb2,Psmb3,Psmb4,Psmb5,Psmb6,Psmb8,Psmb9,Psmc3,Psmc6,Ranbp2,Tpp2,Trim63,Ube2i,Vcp
GO:0071375	cellular response to peptide hormone stimulus	2.10558	7	0.0368421	218	0.0174974	0.0272	ENSMUSP00000004145,ENSMUSP00000020161,ENSMUSP00000029266,ENSMUSP00000066238,ENSMUSP00000097066,ENSMUSP00000112259,ENSMUSP00000126849	Anxa5,Arg1,Cfl1,Rangap1,Rap1b,Sorbs1,Stat5a
GO:0043254	regulation of protein complex assembly	2.08425	13	0.0684211	409	0.0328277	0.0014	ENSMUSP00000022293,ENSMUSP00000022380,ENSMUSP00000030164,ENSMUSP00000032998,ENSMUSP00000044938,ENSMUSP00000071054,ENSMUSP00000084586,ENSMUSP00000088935,ENSMUSP00000091921,ENSMUSP00000099565,ENSMUSP00000099584,ENSMUSP00000112259,ENSMUSP00000114839	Arpc3,Arpc4,Capzb,Cfl1,Hsp90aa1,Hspa1a,Mitf,Psmc3,Psmc6,Rps3,Sumo1,Vcp,Vdac2
GO:0072594	establishment of protein localization to organelle	2.05721	8	0.0421053	255	0.0204671	0.0193	ENSMUSP00000001479,ENSMUSP00000003310,ENSMUSP00000004375,ENSMUSP00000022894,ENSMUSP00000082816,ENSMUSP00000091921,ENSMUSP00000112259,ENSMUSP00000121851	Cfl1,Hsp90aa1,Kpnb1,Mtch2,Phb2,Pml,Ranbp2,Ywhaz
GO:0097435	supramolecular fiber organization	2.04918	12	0.0631579	384	0.0308211	0.0025	ENSMUSP00000001479,ENSMUSP00000003575,ENSMUSP00000020238,ENSMUSP00000034756,ENSMUSP00000066068,ENSMUSP00000071859,ENSMUSP00000097066,ENSMUSP00000099584,ENSMUSP00000112259,ENSMUSP00000114839,ENSMUSP00000126390,ENSMUSP00000135703	Actn4,Anxa2,Arpc3,Arpc4,Cfl1,Hsp90b1,Kpnb1,Prox1,Serpinh1,Sorbs1,Tpm4,Trpv4
GO:1901652	response to peptide	2.03937	13	0.0684211	418	0.03355	0.0016	ENSMUSP00000004145,ENSMUSP00000020161,ENSMUSP00000021506,ENSMUSP00000021607,ENSMUSP00000028610,ENSMUSP00000029142,ENSMUSP00000029266,ENSMUSP00000029610,ENSMUSP00000066238,ENSMUSP00000071859,ENSMUSP00000097066,ENSMUSP00000112259,ENSMUSP00000126849	Anxa5,Arg1,Cat,Cfl1,Eif6,Hadh,Lgmn,Rangap1,Rap1b,Serpina3n,Sorbs1,Stat5a,Trpv4
GO:0062012	regulation of small molecule metabolic process	2.01765	10	0.0526316	325	0.0260856	0.0075	ENSMUSP00000003310,ENSMUSP00000026625,ENSMUSP00000029142,ENSMUSP00000030164,ENSMUSP00000041149,ENSMUSP00000080531,ENSMUSP00000097066,ENSMUSP00000099475,ENSMUSP00000121851,ENSMUSP00000135703	Cltc,Clybl,Eif6,Fdps,Mif,Mtch2,Prox1,Ranbp2,Sorbs1,Vcp
GO:1901653	cellular response to peptide	2.01765	8	0.0421053	260	0.0208684	0.0208	ENSMUSP00000004145,ENSMUSP00000020161,ENSMUSP00000021607,ENSMUSP00000029266,ENSMUSP00000066238,ENSMUSP00000097066,ENSMUSP00000112259,ENSMUSP00000126849	Anxa5,Arg1,Cfl1,Lgmn,Rangap1,Rap1b,Sorbs1,Stat5a
GO:0032787	monocarboxylic acid metabolic process	2.00107	13	0.0684211	426	0.0341922	0.0018	ENSMUSP00000004145,ENSMUSP00000022268,ENSMUSP00000025385,ENSMUSP00000029610,ENSMUSP00000029877,ENSMUSP00000034866,ENSMUSP00000041149,ENSMUSP00000049355,ENSMUSP00000064755,ENSMUSP00000079727,ENSMUSP00000103267,ENSMUSP00000113942,ENSMUSP00000121851	Decr1,Eno1,Etfa,Gapdh,Gpi1,Hadh,Hsd17b4,Ldha,Mif,Mtch2,Pdhb,Phgdh,Stat5a
GO:0051091	positive regulation of DNA-binding transcription factor activity	1.99572	7	0.0368421	230	0.0184606	0.033	ENSMUSP00000001592,ENSMUSP00000004375,ENSMUSP00000021412,ENSMUSP00000028610,ENSMUSP00000032998,ENSMUSP00000035077,ENSMUSP00000134169	Cat,Jup,Ltf,Phb2,Psma6,Rps3,Ube2i
GO:0017144	drug metabolic process	1.9911	15	0.0789474	494	0.0396501	0.00076	ENSMUSP00000004145,ENSMUSP00000022268,ENSMUSP00000022573,ENSMUSP00000023043,ENSMUSP00000028610,ENSMUSP00000030164,ENSMUSP00000049355,ENSMUSP00000064755,ENSMUSP00000065352,ENSMUSP00000079727,ENSMUSP00000091921,ENSMUSP00000103267,ENSMUSP00000110547,ENSMUSP00000113942,ENSMUSP00000121851	Adsl,Atp5c1,Cat,Eno1,Esd,Gapdh,Gpi1,Hsp90aa1,Ldha,Mtch2,Ndufa8,Pdhb,Phgdh,Stat5a,Vcp
GO:0043900	regulation of multi-organism process	1.95477	11	0.0578947	369	0.0296171	0.0054	ENSMUSP00000005705,ENSMUSP00000020161,ENSMUSP00000024897,ENSMUSP00000034756,ENSMUSP00000035077,ENSMUSP00000041149,ENSMUSP00000071054,ENSMUSP00000082816,ENSMUSP00000112259,ENSMUSP00000113942,ENSMUSP00000135703	Anxa2,Arg1,Cfl1,Gapdh,Ltf,Mif,Pml,Prox1,Psmc3,Trim28,Vapa
GO:0051259	protein complex oligomerization	1.93575	16	0.0842105	542	0.0435027	0.0006	ENSMUSP00000001592,ENSMUSP00000005705,ENSMUSP00000020161,ENSMUSP00000022821,ENSMUSP00000023043,ENSMUSP00000023790,ENSMUSP00000026289,ENSMUSP00000026625,ENSMUSP00000028610,ENSMUSP00000029266,ENSMUSP00000029877,ENSMUSP00000030164,ENSMUSP00000034756,ENSMUSP00000041149,ENSMUSP00000069443,ENSMUSP00000105928	Adsl,Anxa2,Anxa5,Arg1,Cat,Clybl,Decr1,Dhrs4,Hsd17b10,Jup,Krt1,Mif,Tgm3,Trim28,Vcp,Wiz
GO:0045787	positive regulation of cell cycle	1.91736	10	0.0526316	342	0.02745	0.0102	ENSMUSP00000003310,ENSMUSP00000004145,ENSMUSP00000004375,ENSMUSP00000021607,ENSMUSP00000041149,ENSMUSP00000069443,ENSMUSP00000082816,ENSMUSP00000128090,ENSMUSP00000134178,ENSMUSP00000135703	Ddx39b,Lgmn,Mif,Phb2,Pml,Prox1,Ranbp2,Stat5a,Tgm1,Wiz
GO:0018205	peptidyl-lysine modification	1.91257	7	0.0368421	240	0.0192632	0.0386	ENSMUSP00000003310,ENSMUSP00000003876,ENSMUSP00000005705,ENSMUSP00000020501,ENSMUSP00000088935,ENSMUSP00000115044,ENSMUSP00000134169	Brd8,Ranbp2,Sumo1,Sumo2,Sumo3,Trim28,Ube2i
GO:0044282	small molecule catabolic process	1.88025	8	0.0421053	279	0.0223935	0.0272	ENSMUSP00000020161,ENSMUSP00000022573,ENSMUSP00000025385,ENSMUSP00000029610,ENSMUSP00000029877,ENSMUSP00000034866,ENSMUSP00000049355,ENSMUSP00000103267	Arg1,Decr1,Esd,Etfa,Gpi1,Hadh,Hsd17b4,Ldha
GO:1902903	regulation of supramolecular fiber organization	1.84426	9	0.0473684	320	0.0256842	0.0201	ENSMUSP00000013771,ENSMUSP00000032998,ENSMUSP00000071859,ENSMUSP00000084586,ENSMUSP00000099565,ENSMUSP00000099584,ENSMUSP00000112259,ENSMUSP00000114839,ENSMUSP00000135703	Arpc3,Arpc4,Capzb,Cfl1,Hspa1a,Prox1,Rps3,Trim54,Trpv4
GO:0030162	regulation of proteolysis	1.83167	20	0.105263	716	0.0574685	0.00018	ENSMUSP00000020501,ENSMUSP00000021506,ENSMUSP00000021607,ENSMUSP00000022380,ENSMUSP00000025196,ENSMUSP00000030164,ENSMUSP00000032998,ENSMUSP00000035077,ENSMUSP00000049355,ENSMUSP00000050374,ENSMUSP00000071054,ENSMUSP00000082816,ENSMUSP00000088935,ENSMUSP00000112259,ENSMUSP00000113942,ENSMUSP00000115044,ENSMUSP00000121851,ENSMUSP00000125548,ENSMUSP00000126390,ENSMUSP00000133499	Cfl1,Gapdh,Gpi1,Lgmn,Ltf,Mtch2,Pml,Psma3,Psmb8,Psmb9,Psmc3,Psmc6,Rps3,Serpina3n,Serpinh1,Sfn,Sumo1,Sumo2,Sumo3,Vcp
GO:0046394	carboxylic acid biosynthetic process	1.79303	7	0.0368421	256	0.0205474	0.047	ENSMUSP00000031399,ENSMUSP00000041149,ENSMUSP00000049355,ENSMUSP00000064755,ENSMUSP00000079727,ENSMUSP00000103267,ENSMUSP00000113942	Eno1,Gapdh,Gpi1,Ldha,Mif,Phgdh,Psph
GO:0033365	protein localization to organelle	1.78259	14	0.0736842	515	0.0413356	0.0028	ENSMUSP00000001479,ENSMUSP00000003310,ENSMUSP00000004375,ENSMUSP00000020501,ENSMUSP00000022894,ENSMUSP00000024897,ENSMUSP00000030051,ENSMUSP00000040152,ENSMUSP00000082816,ENSMUSP00000088935,ENSMUSP00000091921,ENSMUSP00000112259,ENSMUSP00000121851,ENSMUSP00000126849	Cfl1,Hsp90aa1,Kpnb1,Morc3,Mtch2,Phb2,Pml,Ranbp2,Rangap1,Sumo1,Sumo3,Txn1,Vapa,Ywhaz
GO:0010638	positive regulation of organelle organization	1.77546	15	0.0789474	554	0.0444658	0.0018	ENSMUSP00000003310,ENSMUSP00000004375,ENSMUSP00000005705,ENSMUSP00000032998,ENSMUSP00000034756,ENSMUSP00000036288,ENSMUSP00000071859,ENSMUSP00000082816,ENSMUSP00000084586,ENSMUSP00000099584,ENSMUSP00000105531,ENSMUSP00000112259,ENSMUSP00000114839,ENSMUSP00000135372,ENSMUSP00000135703	Anxa2,Arpc3,Arpc4,Cct2,Cfl1,Hmbox1,Hspa1a,Phb2,Pml,Prox1,Ranbp2,Rps3,Tmed9,Trim28,Trpv4
GO:1903829	positive regulation of cellular protein localization	1.76629	8	0.0421053	297	0.0238382	0.0345	ENSMUSP00000001592,ENSMUSP00000005705,ENSMUSP00000036288,ENSMUSP00000050374,ENSMUSP00000082816,ENSMUSP00000091921,ENSMUSP00000097066,ENSMUSP00000112259	Cct2,Cfl1,Hsp90aa1,Jup,Pml,Sfn,Sorbs1,Trim28
GO:0051090	regulation of DNA-binding transcription factor activity	1.75801	10	0.0526316	373	0.0299382	0.0167	ENSMUSP00000001592,ENSMUSP00000004375,ENSMUSP00000021412,ENSMUSP00000028610,ENSMUSP00000032194,ENSMUSP00000032998,ENSMUSP00000035077,ENSMUSP00000088935,ENSMUSP00000134169,ENSMUSP00000135703	Bhlhe40,Cat,Jup,Ltf,Phb2,Prox1,Psma6,Rps3,Sumo1,Ube2i
GO:0030036	actin cytoskeleton organization	1.75075	11	0.0578947	412	0.0330685	0.011	ENSMUSP00000003575,ENSMUSP00000020238,ENSMUSP00000066068,ENSMUSP00000071859,ENSMUSP00000097066,ENSMUSP00000099565,ENSMUSP00000099584,ENSMUSP00000107966,ENSMUSP00000112259,ENSMUSP00000114839,ENSMUSP00000135703	Actn4,Arpc3,Arpc4,Capzb,Cfl1,Hsp90b1,Prox1,Sorbs1,Tpm4,Trpv4,Xirp2
GO:0009117	nucleotide metabolic process	1.74684	13	0.0684211	488	0.0391685	0.0048	ENSMUSP00000022268,ENSMUSP00000022529,ENSMUSP00000023043,ENSMUSP00000025385,ENSMUSP00000030164,ENSMUSP00000047855,ENSMUSP00000049355,ENSMUSP00000065352,ENSMUSP00000079727,ENSMUSP00000103267,ENSMUSP00000110547,ENSMUSP00000113942,ENSMUSP00000121851	Adsl,Atp5c1,Eno1,Gapdh,Gpi1,Hsd17b4,Ldha,Mcee,Mtch2,Ndufa8,Pdhb,Tkt,Vcp
GO:0010038	response to metal ion	1.71559	9	0.0473684	344	0.0276106	0.0272	ENSMUSP00000020161,ENSMUSP00000021607,ENSMUSP00000028610,ENSMUSP00000029266,ENSMUSP00000049355,ENSMUSP00000063001,ENSMUSP00000088935,ENSMUSP00000096510,ENSMUSP00000101858	Anxa5,Arg1,Cat,Fus,Gpi1,Lgmn,S100a16,Sumo1,Wnk1
GO:0030029	actin filament-based process	1.68859	12	0.0631579	466	0.0374027	0.0093	ENSMUSP00000003575,ENSMUSP00000020238,ENSMUSP00000066068,ENSMUSP00000071859,ENSMUSP00000097066,ENSMUSP00000099565,ENSMUSP00000099584,ENSMUSP00000107966,ENSMUSP00000112259,ENSMUSP00000114839,ENSMUSP00000128803,ENSMUSP00000135703	Actn4,Arpc3,Arpc4,Capzb,Cfl1,Hsp90b1,Myl6,Prox1,Sorbs1,Tpm4,Trpv4,Xirp2
GO:0048638	regulation of developmental growth	1.67185	9	0.0473684	353	0.0283329	0.0302	ENSMUSP00000004145,ENSMUSP00000020343,ENSMUSP00000021607,ENSMUSP00000022629,ENSMUSP00000080531,ENSMUSP00000089680,ENSMUSP00000112259,ENSMUSP00000134178,ENSMUSP00000135703	Cfl1,Ddx39b,Dpysl2,Fdps,Lgmn,Naca,Prox1,Rab21,Stat5a
GO:0090407	organophosphate biosynthetic process	1.66431	10	0.0526316	394	0.0316237	0.0224	ENSMUSP00000019283,ENSMUSP00000022268,ENSMUSP00000022529,ENSMUSP00000023043,ENSMUSP00000029147,ENSMUSP00000049355,ENSMUSP00000079727,ENSMUSP00000080531,ENSMUSP00000110547,ENSMUSP00000113942	Adsl,Atp5c1,Eno1,Fdps,Gapdh,Gpi1,Isyna1,Nfs1,Pdhb,Tkt
GO:0010243	response to organonitrogen compound	1.66392	22	0.115789	867	0.0695882	0.00021	ENSMUSP00000001592,ENSMUSP00000003310,ENSMUSP00000004145,ENSMUSP00000020161,ENSMUSP00000020238,ENSMUSP00000021506,ENSMUSP00000021607,ENSMUSP00000022380,ENSMUSP00000022629,ENSMUSP00000028610,ENSMUSP00000029142,ENSMUSP00000029266,ENSMUSP00000029610,ENSMUSP00000030164,ENSMUSP00000030642,ENSMUSP00000049355,ENSMUSP00000066238,ENSMUSP00000071054,ENSMUSP00000071859,ENSMUSP00000097066,ENSMUSP00000112259,…	Anxa5,Arg1,Cat,Cfl1,Dpysl2,Eif6,Gpi1,Hadh,Hsp90b1,Jup,Lgmn,Psmb2,Psmc3,Psmc6,Ranbp2,Rangap1,Rap1b,Serpina3n,Sorbs1,Stat5a,Trpv4,Vcp
GO:0009725	response to hormone	1.66109	21	0.110526	829	0.0665382	0.00032	ENSMUSP00000004145,ENSMUSP00000008280,ENSMUSP00000019109,ENSMUSP00000020161,ENSMUSP00000021506,ENSMUSP00000025906,ENSMUSP00000028610,ENSMUSP00000029142,ENSMUSP00000029266,ENSMUSP00000029610,ENSMUSP00000031399,ENSMUSP00000034756,ENSMUSP00000046340,ENSMUSP00000049355,ENSMUSP00000066238,ENSMUSP00000071859,ENSMUSP00000092849,ENSMUSP00000097066,ENSMUSP00000101501,ENSMUSP00000112259,ENSMUSP00000126849	Anxa2,Anxa5,Arg1,Cat,Cfl1,Eif6,Esrra,Fhl2,Gpi1,Grn,Hadh,Psph,Rangap1,Rap1b,Safb,Serpina3n,Sorbs1,Stat5a,Trim63,Trpv4,Ywhah
GO:1903827	regulation of cellular protein localization	1.62579	12	0.0631579	484	0.0388474	0.0116	ENSMUSP00000001592,ENSMUSP00000005705,ENSMUSP00000030051,ENSMUSP00000036288,ENSMUSP00000050374,ENSMUSP00000066777,ENSMUSP00000082816,ENSMUSP00000091921,ENSMUSP00000097066,ENSMUSP00000099475,ENSMUSP00000112259,ENSMUSP00000126849	Cct2,Cfl1,Cltc,Hsp90aa1,Jup,Lrrc15,Pml,Rangap1,Sfn,Sorbs1,Trim28,Txn1
GO:0032386	regulation of intracellular transport	1.62133	9	0.0473684	364	0.0292158	0.0343	ENSMUSP00000001592,ENSMUSP00000005705,ENSMUSP00000020343,ENSMUSP00000030051,ENSMUSP00000034756,ENSMUSP00000050374,ENSMUSP00000066238,ENSMUSP00000091921,ENSMUSP00000126849	Anxa2,Hsp90aa1,Jup,Rab21,Rangap1,Rap1b,Sfn,Trim28,Txn1
GO:0044089	positive regulation of cellular component biogenesis	1.57063	12	0.0631579	501	0.0402119	0.0148	ENSMUSP00000022380,ENSMUSP00000030164,ENSMUSP00000032998,ENSMUSP00000044938,ENSMUSP00000071054,ENSMUSP00000084586,ENSMUSP00000088935,ENSMUSP00000091921,ENSMUSP00000099584,ENSMUSP00000112259,ENSMUSP00000114839,ENSMUSP00000135703	Arpc3,Arpc4,Cfl1,Hsp90aa1,Hspa1a,Mitf,Prox1,Psmc3,Psmc6,Rps3,Sumo1,Vcp
GO:1901698	response to nitrogen compound	1.55324	23	0.121053	971	0.0779356	0.00033	ENSMUSP00000001592,ENSMUSP00000003310,ENSMUSP00000004145,ENSMUSP00000020161,ENSMUSP00000020238,ENSMUSP00000021506,ENSMUSP00000021607,ENSMUSP00000022380,ENSMUSP00000022629,ENSMUSP00000028610,ENSMUSP00000029142,ENSMUSP00000029266,ENSMUSP00000029610,ENSMUSP00000030164,ENSMUSP00000030642,ENSMUSP00000049355,ENSMUSP00000066238,ENSMUSP00000071054,ENSMUSP00000071859,ENSMUSP00000097066,ENSMUSP00000112259,…	Anxa5,Arg1,Cat,Cfl1,Dpysl2,Eif6,Gapdh,Gpi1,Hadh,Hsp90b1,Jup,Lgmn,Psmb2,Psmc3,Psmc6,Ranbp2,Rangap1,Rap1b,Serpina3n,Sorbs1,Stat5a,Trpv4,Vcp
GO:0051052	regulation of DNA metabolic process	1.5409	9	0.0473684	383	0.0307408	0.0423	ENSMUSP00000005705,ENSMUSP00000032998,ENSMUSP00000036288,ENSMUSP00000069443,ENSMUSP00000082816,ENSMUSP00000091921,ENSMUSP00000107237,ENSMUSP00000134178,ENSMUSP00000135372	Cct2,Ddx39b,Hmbox1,Hnrnpc,Hsp90aa1,Pml,Rps3,Trim28,Wiz
GO:0007005	mitochondrion organization	1.52104	9	0.0473684	388	0.0311421	0.0442	ENSMUSP00000004375,ENSMUSP00000016463,ENSMUSP00000022894,ENSMUSP00000026289,ENSMUSP00000050374,ENSMUSP00000065352,ENSMUSP00000091921,ENSMUSP00000101003,ENSMUSP00000121851	Hsd17b10,Hsp90aa1,Mtch2,Ndufa8,Ndufs7,Phb2,Sfn,Slc25a5,Ywhaz
GO:0019752	carboxylic acid metabolic process	1.5105	17	0.0894737	738	0.0592343	0.0034	ENSMUSP00000004145,ENSMUSP00000020161,ENSMUSP00000022268,ENSMUSP00000022849,ENSMUSP00000025385,ENSMUSP00000029610,ENSMUSP00000029877,ENSMUSP00000031399,ENSMUSP00000034866,ENSMUSP00000041149,ENSMUSP00000049355,ENSMUSP00000052592,ENSMUSP00000064755,ENSMUSP00000079727,ENSMUSP00000103267,ENSMUSP00000113942,ENSMUSP00000121851	Arg1,Decr1,Eno1,Etfa,Gapdh,Gpi1,Gsto2,Hadh,Hsd17b4,Ldha,Mif,Mtch2,Pdhb,Phgdh,Psph,Stat5a,Tars
GO:0051493	regulation of cytoskeleton organization	1.49031	11	0.0578947	484	0.0388474	0.0272	ENSMUSP00000003310,ENSMUSP00000013771,ENSMUSP00000032998,ENSMUSP00000071859,ENSMUSP00000084586,ENSMUSP00000099475,ENSMUSP00000099565,ENSMUSP00000099584,ENSMUSP00000112259,ENSMUSP00000114839,ENSMUSP00000135703	Arpc3,Arpc4,Capzb,Cfl1,Cltc,Hspa1a,Prox1,Ranbp2,Rps3,Trim54,Trpv4
GO:0006886	intracellular protein transport	1.49031	14	0.0736842	616	0.0494422	0.0104	ENSMUSP00000001479,ENSMUSP00000003310,ENSMUSP00000004375,ENSMUSP00000019109,ENSMUSP00000020238,ENSMUSP00000021864,ENSMUSP00000022894,ENSMUSP00000029142,ENSMUSP00000030164,ENSMUSP00000082816,ENSMUSP00000091921,ENSMUSP00000099475,ENSMUSP00000112259,ENSMUSP00000134178	Cfl1,Cltc,Ddx39b,Eif6,Hsp90aa1,Hsp90b1,Kpnb1,Phb2,Pml,Ranbp2,Ssr1,Vcp,Ywhah,Ywhaz
GO:0071417	cellular response to organonitrogen compound	1.4637	10	0.0526316	448	0.0359579	0.0391	ENSMUSP00000001592,ENSMUSP00000004145,ENSMUSP00000020161,ENSMUSP00000020238,ENSMUSP00000021607,ENSMUSP00000029266,ENSMUSP00000066238,ENSMUSP00000097066,ENSMUSP00000112259,ENSMUSP00000126849	Anxa5,Arg1,Cfl1,Hsp90b1,Jup,Lgmn,Rangap1,Rap1b,Sorbs1,Stat5a
GO:0000122	negative regulation of transcription by RNA polymerase II	1.44471	18	0.0947368	817	0.0655751	0.0036	ENSMUSP00000005705,ENSMUSP00000008280,ENSMUSP00000025906,ENSMUSP00000030051,ENSMUSP00000032194,ENSMUSP00000041070,ENSMUSP00000044938,ENSMUSP00000062753,ENSMUSP00000071859,ENSMUSP00000079727,ENSMUSP00000079818,ENSMUSP00000084586,ENSMUSP00000089680,ENSMUSP00000110339,ENSMUSP00000121000,ENSMUSP00000134169,ENSMUSP00000135372,ENSMUSP00000135703	Bhlhe40,Eno1,Esrra,Etv6,Fhl2,Hmbox1,Hspa1a,Irf2bp2,Irf2bpl,Mitf,Naca,Prox1,Tdg,Trim28,Trpv4,Txn1,Ube2i,Zbtb20
GO:0032101	regulation of response to external stimulus	1.44435	15	0.0789474	681	0.0546593	0.0096	ENSMUSP00000004145,ENSMUSP00000005923,ENSMUSP00000015667,ENSMUSP00000020161,ENSMUSP00000021607,ENSMUSP00000023790,ENSMUSP00000029266,ENSMUSP00000031859,ENSMUSP00000033008,ENSMUSP00000034756,ENSMUSP00000035077,ENSMUSP00000041149,ENSMUSP00000071859,ENSMUSP00000082816,ENSMUSP00000126821	Anxa2,Anxa5,Arg1,Ctss,Krt1,Lgmn,Ltf,Mif,Pml,Psma1,Psmb4,S100a14,Stat5a,Trim24,Trpv4
GO:0040008	regulation of growth	1.43383	15	0.0789474	686	0.0550606	0.0102	ENSMUSP00000003876,ENSMUSP00000004145,ENSMUSP00000020343,ENSMUSP00000021607,ENSMUSP00000022529,ENSMUSP00000022629,ENSMUSP00000050374,ENSMUSP00000080531,ENSMUSP00000082816,ENSMUSP00000084586,ENSMUSP00000089680,ENSMUSP00000092849,ENSMUSP00000112259,ENSMUSP00000134178,ENSMUSP00000135703	Brd8,Cfl1,Ddx39b,Dpysl2,Fdps,Hspa1a,Lgmn,Naca,Pml,Prox1,Rab21,Safb,Sfn,Stat5a,Tkt
GO:0031329	regulation of cellular catabolic process	1.43219	14	0.0736842	641	0.0514488	0.0139	ENSMUSP00000020501,ENSMUSP00000022380,ENSMUSP00000029142,ENSMUSP00000030164,ENSMUSP00000034756,ENSMUSP00000041149,ENSMUSP00000071054,ENSMUSP00000082816,ENSMUSP00000088935,ENSMUSP00000091921,ENSMUSP00000099819,ENSMUSP00000107237,ENSMUSP00000115044,ENSMUSP00000121851	Anxa2,Eif6,Hnrnpc,Hsp90aa1,Mif,Mtch2,Pml,Psmc3,Psmc6,Sumo1,Sumo2,Sumo3,Vcp,Vdac1
GO:0007010	cytoskeleton organization	1.43174	20	0.105263	916	0.0735211	0.002	ENSMUSP00000001479,ENSMUSP00000003310,ENSMUSP00000003575,ENSMUSP00000019109,ENSMUSP00000020238,ENSMUSP00000022629,ENSMUSP00000032998,ENSMUSP00000066068,ENSMUSP00000071859,ENSMUSP00000094778,ENSMUSP00000097066,ENSMUSP00000099475,ENSMUSP00000099565,ENSMUSP00000099584,ENSMUSP00000101714,ENSMUSP00000107966,ENSMUSP00000112259,ENSMUSP00000113942,ENSMUSP00000114839,ENSMUSP00000135703	Actn4,Arpc3,Arpc4,Capzb,Cfl1,Cltc,Dpysl2,Gapdh,Hsp90b1,Kpnb1,Prox1,Ranbp2,Rps3,Sorbs1,Tpm4,Trpv4,Tuba1a,Xirp2,Ywhah,Zmym4
GO:0040017	positive regulation of locomotion	1.4307	12	0.0631579	550	0.0441448	0.026	ENSMUSP00000004145,ENSMUSP00000021607,ENSMUSP00000024897,ENSMUSP00000041149,ENSMUSP00000049355,ENSMUSP00000058321,ENSMUSP00000066068,ENSMUSP00000066777,ENSMUSP00000071859,ENSMUSP00000112259,ENSMUSP00000126821,ENSMUSP00000135703	Actn4,Cfl1,Gpi1,Lgmn,Lrrc15,Mif,Prox1,Ptrf,S100a14,Stat5a,Trpv4,Vapa
GO:0010035	response to inorganic substance	1.42834	11	0.0578947	505	0.0405329	0.0334	ENSMUSP00000020161,ENSMUSP00000021607,ENSMUSP00000028610,ENSMUSP00000029266,ENSMUSP00000032998,ENSMUSP00000049355,ENSMUSP00000063001,ENSMUSP00000088935,ENSMUSP00000096510,ENSMUSP00000101858,ENSMUSP00000112259	Anxa5,Arg1,Cat,Cfl1,Fus,Gpi1,Lgmn,Rps3,S100a16,Sumo1,Wnk1
GO:0043603	cellular amide metabolic process	1.42551	14	0.0736842	644	0.0516895	0.0144	ENSMUSP00000001480,ENSMUSP00000004145,ENSMUSP00000020161,ENSMUSP00000022268,ENSMUSP00000022849,ENSMUSP00000025385,ENSMUSP00000029142,ENSMUSP00000032998,ENSMUSP00000047855,ENSMUSP00000052592,ENSMUSP00000109235,ENSMUSP00000117461,ENSMUSP00000127034,ENSMUSP00000133166	Arg1,Dnpep,Eif4a1,Eif6,Erap1,Gsto2,Hsd17b4,Mcee,Npepps,Pdhb,Rpl12,Rps3,Stat5a,Tars
GO:0009719	response to endogenous stimulus	1.42441	28	0.147368	1289	0.103459	0.00019	ENSMUSP00000001592,ENSMUSP00000004145,ENSMUSP00000008280,ENSMUSP00000019109,ENSMUSP00000019426,ENSMUSP00000020161,ENSMUSP00000020238,ENSMUSP00000021506,ENSMUSP00000021607,ENSMUSP00000025906,ENSMUSP00000028610,ENSMUSP00000029142,ENSMUSP00000029266,ENSMUSP00000029610,ENSMUSP00000031399,ENSMUSP00000032998,ENSMUSP00000034756,ENSMUSP00000046340,ENSMUSP00000049355,ENSMUSP00000066238,ENSMUSP00000071859,…	Anxa2,Anxa5,Arg1,Arpc3,Cat,Cfl1,Dsg4,Eif6,Esrra,Fhl2,Gpi1,Grn,Hadh,Hsp90b1,Jup,Lgmn,Pml,Psph,Rangap1,Rap1b,Rps3,Safb,Serpina3n,Sorbs1,Stat5a,Trim63,Trpv4,Ywhah
GO:0065003	protein-containing complex assembly	1.4211	28	0.147368	1292	0.1037	0.0002	ENSMUSP00000001592,ENSMUSP00000005705,ENSMUSP00000020161,ENSMUSP00000022821,ENSMUSP00000023043,ENSMUSP00000023790,ENSMUSP00000026289,ENSMUSP00000026625,ENSMUSP00000028610,ENSMUSP00000029142,ENSMUSP00000029266,ENSMUSP00000029877,ENSMUSP00000030164,ENSMUSP00000034756,ENSMUSP00000036288,ENSMUSP00000041149,ENSMUSP00000044938,ENSMUSP00000065352,ENSMUSP00000069443,ENSMUSP00000071859,ENSMUSP00000082816,…	Adsl,Anxa2,Anxa5,Arg1,Arpc4,Cat,Cct2,Cltc,Clybl,Ddx39b,Decr1,Dhrs4,Eif6,Hsd17b10,Hsp90aa1,Jup,Krt1,Mif,Mitf,Ndufa8,Ndufs7,Pml,Rpl12,Tgm3,Trim28,Trpv4,Vcp,Wiz
GO:0032870	cellular response to hormone stimulus	1.40606	11	0.0578947	513	0.0411751	0.0361	ENSMUSP00000004145,ENSMUSP00000019109,ENSMUSP00000020161,ENSMUSP00000025906,ENSMUSP00000029266,ENSMUSP00000066238,ENSMUSP00000092849,ENSMUSP00000097066,ENSMUSP00000101501,ENSMUSP00000112259,ENSMUSP00000126849	Anxa5,Arg1,Cfl1,Esrra,Rangap1,Rap1b,Safb,Sorbs1,Stat5a,Trim63,Ywhah
GO:2000113	negative regulation of cellular macromolecule biosynthetic process	1.39518	27	0.142105	1269	0.101854	0.00033	ENSMUSP00000004375,ENSMUSP00000005705,ENSMUSP00000008280,ENSMUSP00000025906,ENSMUSP00000029142,ENSMUSP00000030051,ENSMUSP00000031859,ENSMUSP00000032194,ENSMUSP00000032998,ENSMUSP00000041070,ENSMUSP00000044938,ENSMUSP00000062753,ENSMUSP00000071859,ENSMUSP00000079727,ENSMUSP00000079818,ENSMUSP00000082816,ENSMUSP00000084586,ENSMUSP00000088935,ENSMUSP00000089680,ENSMUSP00000107237,ENSMUSP00000110339,…	Bhlhe40,Eif6,Eno1,Esrra,Etv6,Fhl2,Gapdh,Hmbox1,Hnrnpc,Hspa1a,Irf2bp2,Irf2bpl,Mitf,Naca,Phb2,Pml,Prox1,Rps3,Sumo1,Sumo2,Tdg,Trim24,Trim28,Trpv4,Txn1,Ube2i,Zbtb20
GO:2000147	positive regulation of cell motility	1.38981	11	0.0578947	519	0.0416566	0.0386	ENSMUSP00000004145,ENSMUSP00000021607,ENSMUSP00000041149,ENSMUSP00000049355,ENSMUSP00000058321,ENSMUSP00000066068,ENSMUSP00000066777,ENSMUSP00000071859,ENSMUSP00000112259,ENSMUSP00000126821,ENSMUSP00000135703	Actn4,Cfl1,Gpi1,Lgmn,Lrrc15,Mif,Prox1,Ptrf,S100a14,Stat5a,Trpv4
GO:0010558	negative regulation of macromolecule biosynthetic process	1.38885	28	0.147368	1322	0.106108	0.00026	ENSMUSP00000004375,ENSMUSP00000005705,ENSMUSP00000008280,ENSMUSP00000025906,ENSMUSP00000029142,ENSMUSP00000030051,ENSMUSP00000031859,ENSMUSP00000032194,ENSMUSP00000032998,ENSMUSP00000041070,ENSMUSP00000044938,ENSMUSP00000062753,ENSMUSP00000071859,ENSMUSP00000079727,ENSMUSP00000079818,ENSMUSP00000082816,ENSMUSP00000084586,ENSMUSP00000088935,ENSMUSP00000089680,ENSMUSP00000099475,ENSMUSP00000107237,…	Bhlhe40,Cltc,Eif6,Eno1,Esrra,Etv6,Fhl2,Gapdh,Hmbox1,Hnrnpc,Hspa1a,Irf2bp2,Irf2bpl,Mitf,Naca,Phb2,Pml,Prox1,Rps3,Sumo1,Sumo2,Tdg,Trim24,Trim28,Trpv4,Txn1,Ube2i,Zbtb20
GO:0055114	oxidation-reduction process	1.38742	19	0.1	898	0.0720764	0.0038	ENSMUSP00000022268,ENSMUSP00000022821,ENSMUSP00000023043,ENSMUSP00000025385,ENSMUSP00000026289,ENSMUSP00000028610,ENSMUSP00000029610,ENSMUSP00000029877,ENSMUSP00000030051,ENSMUSP00000034866,ENSMUSP00000036628,ENSMUSP00000049355,ENSMUSP00000052592,ENSMUSP00000064755,ENSMUSP00000065352,ENSMUSP00000101003,ENSMUSP00000103267,ENSMUSP00000113942,ENSMUSP00000121851	Adsl,Cat,Decr1,Dhrs4,Etfa,Gapdh,Gpi1,Gsto2,Hadh,Hsd17b10,Hsd17b4,Ldha,Mtch2,Ndufa8,Ndufs7,Pdhb,Phgdh,Sdr9c7,Txn1
GO:0031327	negative regulation of cellular biosynthetic process	1.38301	29	0.152632	1375	0.110362	0.00021	ENSMUSP00000004375,ENSMUSP00000005705,ENSMUSP00000008280,ENSMUSP00000025906,ENSMUSP00000029142,ENSMUSP00000030051,ENSMUSP00000031859,ENSMUSP00000032194,ENSMUSP00000032998,ENSMUSP00000041070,ENSMUSP00000044938,ENSMUSP00000062753,ENSMUSP00000071859,ENSMUSP00000079727,ENSMUSP00000079818,ENSMUSP00000082816,ENSMUSP00000084586,ENSMUSP00000088935,ENSMUSP00000089680,ENSMUSP00000099475,ENSMUSP00000107237,…	Bhlhe40,Cltc,Eif6,Eno1,Esrra,Etv6,Fhl2,Gapdh,Hmbox1,Hnrnpc,Hspa1a,Irf2bp2,Irf2bpl,Mitf,Mtch2,Naca,Phb2,Pml,Prox1,Rps3,Sumo1,Sumo2,Tdg,Trim24,Trim28,Trpv4,Txn1,Ube2i,Zbtb20
GO:0045892	negative regulation of transcription, DNA-templated	1.37861	23	0.121053	1094	0.087808	0.0013	ENSMUSP00000004375,ENSMUSP00000005705,ENSMUSP00000008280,ENSMUSP00000025906,ENSMUSP00000030051,ENSMUSP00000031859,ENSMUSP00000032194,ENSMUSP00000041070,ENSMUSP00000044938,ENSMUSP00000062753,ENSMUSP00000071859,ENSMUSP00000079727,ENSMUSP00000079818,ENSMUSP00000082816,ENSMUSP00000084586,ENSMUSP00000088935,ENSMUSP00000089680,ENSMUSP00000110339,ENSMUSP00000115044,ENSMUSP00000121000,ENSMUSP00000134169,…	Bhlhe40,Eno1,Esrra,Etv6,Fhl2,Hmbox1,Hspa1a,Irf2bp2,Irf2bpl,Mitf,Naca,Phb2,Pml,Prox1,Sumo1,Sumo2,Tdg,Trim24,Trim28,Trpv4,Txn1,Ube2i,Zbtb20
GO:0051130	positive regulation of cellular component organization	1.36954	25	0.131579	1197	0.0960751	0.00077	ENSMUSP00000003310,ENSMUSP00000004375,ENSMUSP00000005705,ENSMUSP00000020343,ENSMUSP00000022380,ENSMUSP00000030164,ENSMUSP00000032998,ENSMUSP00000034756,ENSMUSP00000036288,ENSMUSP00000041149,ENSMUSP00000044938,ENSMUSP00000046340,ENSMUSP00000066068,ENSMUSP00000071054,ENSMUSP00000071859,ENSMUSP00000082816,ENSMUSP00000084586,ENSMUSP00000088935,ENSMUSP00000091921,ENSMUSP00000099584,ENSMUSP00000105531,…	Actn4,Anxa2,Arpc3,Arpc4,Cct2,Cfl1,Grn,Hmbox1,Hsp90aa1,Hspa1a,Mif,Mitf,Phb2,Pml,Prox1,Psmc3,Psmc6,Rab21,Ranbp2,Rps3,Sumo1,Tmed9,Trim28,Trpv4,Vcp
GO:0034613	cellular protein localization	1.35436	24	0.126316	1162	0.0932659	0.0012	ENSMUSP00000001479,ENSMUSP00000001592,ENSMUSP00000003310,ENSMUSP00000004375,ENSMUSP00000019109,ENSMUSP00000020238,ENSMUSP00000020501,ENSMUSP00000021864,ENSMUSP00000022894,ENSMUSP00000024897,ENSMUSP00000029142,ENSMUSP00000030051,ENSMUSP00000030164,ENSMUSP00000034756,ENSMUSP00000040152,ENSMUSP00000082816,ENSMUSP00000088935,ENSMUSP00000091921,ENSMUSP00000099475,ENSMUSP00000112259,ENSMUSP00000115044,…	Anxa2,Cfl1,Cltc,Ddx39b,Eif6,Hsp90aa1,Hsp90b1,Jup,Kpnb1,Morc3,Mtch2,Phb2,Pml,Ranbp2,Rangap1,Ssr1,Sumo1,Sumo2,Sumo3,Txn1,Vapa,Vcp,Ywhah,Ywhaz
GO:0043933	protein-containing complex subunit organization	1.3539	30	0.157895	1453	0.116623	0.00021	ENSMUSP00000001592,ENSMUSP00000005705,ENSMUSP00000020161,ENSMUSP00000022821,ENSMUSP00000023043,ENSMUSP00000023790,ENSMUSP00000026289,ENSMUSP00000026625,ENSMUSP00000028610,ENSMUSP00000029142,ENSMUSP00000029266,ENSMUSP00000029877,ENSMUSP00000030164,ENSMUSP00000034756,ENSMUSP00000036288,ENSMUSP00000041149,ENSMUSP00000044938,ENSMUSP00000065352,ENSMUSP00000069443,ENSMUSP00000071859,ENSMUSP00000082816,…	Adsl,Anxa2,Anxa5,Arg1,Arpc4,Cat,Cct2,Cfl1,Cltc,Clybl,Ddx39b,Decr1,Dhrs4,Eif6,Hsd17b10,Hsp90aa1,Jup,Krt1,Mif,Mitf,Ndufa8,Ndufs7,Pml,Rpl12,Serpinh1,Tgm3,Trim28,Trpv4,Vcp,Wiz
GO:0019637	organophosphate metabolic process	1.35378	16	0.0842105	775	0.062204	0.0114	ENSMUSP00000019283,ENSMUSP00000022268,ENSMUSP00000022529,ENSMUSP00000023043,ENSMUSP00000025385,ENSMUSP00000029147,ENSMUSP00000030164,ENSMUSP00000047855,ENSMUSP00000049355,ENSMUSP00000065352,ENSMUSP00000079727,ENSMUSP00000080531,ENSMUSP00000103267,ENSMUSP00000110547,ENSMUSP00000113942,ENSMUSP00000121851	Adsl,Atp5c1,Eno1,Fdps,Gapdh,Gpi1,Hsd17b4,Isyna1,Ldha,Mcee,Mtch2,Ndufa8,Nfs1,Pdhb,Tkt,Vcp
GO:0031347	regulation of defense response	1.34073	11	0.0578947	538	0.0431816	0.0447	ENSMUSP00000004145,ENSMUSP00000005923,ENSMUSP00000015667,ENSMUSP00000020161,ENSMUSP00000023790,ENSMUSP00000033008,ENSMUSP00000035077,ENSMUSP00000041149,ENSMUSP00000071859,ENSMUSP00000082816,ENSMUSP00000126821	Arg1,Ctss,Krt1,Ltf,Mif,Pml,Psma1,Psmb4,S100a14,Stat5a,Trpv4
GO:0070201	regulation of establishment of protein localization	1.33824	14	0.0736842	686	0.0550606	0.0224	ENSMUSP00000001592,ENSMUSP00000005705,ENSMUSP00000029266,ENSMUSP00000029610,ENSMUSP00000030051,ENSMUSP00000036288,ENSMUSP00000041149,ENSMUSP00000049355,ENSMUSP00000050374,ENSMUSP00000071859,ENSMUSP00000082816,ENSMUSP00000091921,ENSMUSP00000113942,ENSMUSP00000126849	Anxa5,Cct2,Gapdh,Gpi1,Hadh,Hsp90aa1,Jup,Mif,Pml,Rangap1,Sfn,Trim28,Trpv4,Txn1
GO:0044281	small molecule metabolic process	1.32116	30	0.157895	1489	0.119512	0.00029	ENSMUSP00000004145,ENSMUSP00000019283,ENSMUSP00000020161,ENSMUSP00000022268,ENSMUSP00000022529,ENSMUSP00000022573,ENSMUSP00000022821,ENSMUSP00000022849,ENSMUSP00000023043,ENSMUSP00000025385,ENSMUSP00000028610,ENSMUSP00000029610,ENSMUSP00000029877,ENSMUSP00000030051,ENSMUSP00000030164,ENSMUSP00000031399,ENSMUSP00000034866,ENSMUSP00000041149,ENSMUSP00000047855,ENSMUSP00000049355,ENSMUSP00000052592,…	Adsl,Arg1,Atp5c1,Cat,Decr1,Dhrs4,Eno1,Esd,Etfa,Fdps,Gapdh,Gpi1,Gsto2,Hadh,Hdlbp,Hsd17b4,Isyna1,Ldha,Mcee,Mif,Mtch2,Ndufa8,Pdhb,Phgdh,Psph,Stat5a,Tars,Tkt,Txn1,Vcp
GO:0051253	negative regulation of RNA metabolic process	1.30712	24	0.126316	1204	0.096637	0.0017	ENSMUSP00000004375,ENSMUSP00000005705,ENSMUSP00000008280,ENSMUSP00000025906,ENSMUSP00000030051,ENSMUSP00000031859,ENSMUSP00000032194,ENSMUSP00000041070,ENSMUSP00000044938,ENSMUSP00000062753,ENSMUSP00000071859,ENSMUSP00000079727,ENSMUSP00000079818,ENSMUSP00000082816,ENSMUSP00000084586,ENSMUSP00000088935,ENSMUSP00000089680,ENSMUSP00000107237,ENSMUSP00000110339,ENSMUSP00000115044,ENSMUSP00000121000,…	Bhlhe40,Eno1,Esrra,Etv6,Fhl2,Hmbox1,Hnrnpc,Hspa1a,Irf2bp2,Irf2bpl,Mitf,Naca,Phb2,Pml,Prox1,Sumo1,Sumo2,Tdg,Trim24,Trim28,Trpv4,Txn1,Ube2i,Zbtb20
GO:0051223	regulation of protein transport	1.28965	13	0.0684211	661	0.053054	0.0341	ENSMUSP00000001592,ENSMUSP00000005705,ENSMUSP00000029266,ENSMUSP00000029610,ENSMUSP00000030051,ENSMUSP00000041149,ENSMUSP00000049355,ENSMUSP00000050374,ENSMUSP00000071859,ENSMUSP00000082816,ENSMUSP00000091921,ENSMUSP00000113942,ENSMUSP00000126849	Anxa5,Gapdh,Gpi1,Hadh,Hsp90aa1,Jup,Mif,Pml,Rangap1,Sfn,Trim28,Trpv4,Txn1
GO:0045934	negative regulation of nucleobase-containing compound metabolic process	1.28576	26	0.136842	1326	0.106429	0.0013	ENSMUSP00000004375,ENSMUSP00000005705,ENSMUSP00000008280,ENSMUSP00000025906,ENSMUSP00000030051,ENSMUSP00000031859,ENSMUSP00000032194,ENSMUSP00000032998,ENSMUSP00000041070,ENSMUSP00000044938,ENSMUSP00000062753,ENSMUSP00000071859,ENSMUSP00000079727,ENSMUSP00000079818,ENSMUSP00000082816,ENSMUSP00000084586,ENSMUSP00000088935,ENSMUSP00000089680,ENSMUSP00000107237,ENSMUSP00000110339,ENSMUSP00000115044,…	Bhlhe40,Eno1,Esrra,Etv6,Fhl2,Hmbox1,Hnrnpc,Hspa1a,Irf2bp2,Irf2bpl,Mitf,Mtch2,Naca,Phb2,Pml,Prox1,Rps3,Sumo1,Sumo2,Tdg,Trim24,Trim28,Trpv4,Txn1,Ube2i,Zbtb20
GO:0033043	regulation of organelle organization	1.28005	22	0.115789	1127	0.0904567	0.0037	ENSMUSP00000003310,ENSMUSP00000004375,ENSMUSP00000005705,ENSMUSP00000013771,ENSMUSP00000016463,ENSMUSP00000019109,ENSMUSP00000032998,ENSMUSP00000034756,ENSMUSP00000036288,ENSMUSP00000071859,ENSMUSP00000082816,ENSMUSP00000084586,ENSMUSP00000099475,ENSMUSP00000099565,ENSMUSP00000099584,ENSMUSP00000099819,ENSMUSP00000105531,ENSMUSP00000107237,ENSMUSP00000112259,ENSMUSP00000114839,ENSMUSP00000135372,…	Anxa2,Arpc3,Arpc4,Capzb,Cct2,Cfl1,Cltc,Hmbox1,Hnrnpc,Hspa1a,Phb2,Pml,Prox1,Ranbp2,Rps3,Slc25a5,Tmed9,Trim28,Trim54,Trpv4,Vdac1,Ywhah
GO:0051336	regulation of hydrolase activity	1.27892	22	0.115789	1128	0.090537	0.0037	ENSMUSP00000003310,ENSMUSP00000020238,ENSMUSP00000021506,ENSMUSP00000021607,ENSMUSP00000025196,ENSMUSP00000030164,ENSMUSP00000032998,ENSMUSP00000035077,ENSMUSP00000049355,ENSMUSP00000050374,ENSMUSP00000062996,ENSMUSP00000063001,ENSMUSP00000082816,ENSMUSP00000088935,ENSMUSP00000096458,ENSMUSP00000113942,ENSMUSP00000121000,ENSMUSP00000121851,ENSMUSP00000125548,ENSMUSP00000126390,ENSMUSP00000126849,…	Gapdh,Gdi2,Gpi1,Hsp90b1,Lgmn,Ltf,Mtch2,Pml,Psma3,Psmb8,Psmb9,Ranbp2,Rangap1,Rps3,Serpina3n,Serpinh1,Sfn,Sumo1,Tdg,Tnni3,Vcp,Wnk1
GO:0032880	regulation of protein localization	1.24638	18	0.0947368	947	0.0760093	0.0133	ENSMUSP00000001592,ENSMUSP00000005705,ENSMUSP00000029266,ENSMUSP00000029610,ENSMUSP00000030051,ENSMUSP00000036288,ENSMUSP00000041149,ENSMUSP00000049355,ENSMUSP00000050374,ENSMUSP00000066777,ENSMUSP00000071859,ENSMUSP00000082816,ENSMUSP00000091921,ENSMUSP00000097066,ENSMUSP00000099475,ENSMUSP00000112259,ENSMUSP00000113942,ENSMUSP00000126849	Anxa5,Cct2,Cfl1,Cltc,Gapdh,Gpi1,Hadh,Hsp90aa1,Jup,Lrrc15,Mif,Pml,Rangap1,Sfn,Sorbs1,Trim28,Trpv4,Txn1
GO:0022607	cellular component assembly	1.23663	38	0.2	2015	0.16173	8.59e-05	ENSMUSP00000001479,ENSMUSP00000001592,ENSMUSP00000005705,ENSMUSP00000020161,ENSMUSP00000020238,ENSMUSP00000022821,ENSMUSP00000022894,ENSMUSP00000023043,ENSMUSP00000023790,ENSMUSP00000026289,ENSMUSP00000026625,ENSMUSP00000028610,ENSMUSP00000029142,ENSMUSP00000029147,ENSMUSP00000029266,ENSMUSP00000029877,ENSMUSP00000030164,ENSMUSP00000032998,ENSMUSP00000034756,ENSMUSP00000036288,ENSMUSP00000041149,…	Actn4,Adsl,Anxa2,Anxa5,Arg1,Arpc4,Capzb,Cat,Cct2,Cltc,Clybl,Ctsd,Ddx39b,Decr1,Dhrs4,Eif6,Hsd17b10,Hsp90aa1,Hsp90b1,Jup,Kpnb1,Krt1,Mif,Mitf,Ndufa8,Ndufs7,Nfs1,Pml,Prox1,Rpl12,Rps3,Sorbs1,Tgm3,Trim28,Trpv4,Vcp,Wiz,Ywhaz
GO:0009628	response to abiotic stimulus	1.23375	20	0.105263	1063	0.0853198	0.0088	ENSMUSP00000001480,ENSMUSP00000001592,ENSMUSP00000004375,ENSMUSP00000015667,ENSMUSP00000020238,ENSMUSP00000021607,ENSMUSP00000023043,ENSMUSP00000028610,ENSMUSP00000030051,ENSMUSP00000031399,ENSMUSP00000032194,ENSMUSP00000049355,ENSMUSP00000066068,ENSMUSP00000071859,ENSMUSP00000082816,ENSMUSP00000084586,ENSMUSP00000088935,ENSMUSP00000091921,ENSMUSP00000101501,ENSMUSP00000121851	Actn4,Adsl,Bhlhe40,Cat,Ctss,Gpi1,Hsp90aa1,Hsp90b1,Hspa1a,Jup,Lgmn,Mtch2,Npepps,Phb2,Pml,Psph,Sumo1,Trim63,Trpv4,Txn1
GO:0060341	regulation of cellular localization	1.21283	15	0.0789474	811	0.0650935	0.0314	ENSMUSP00000001592,ENSMUSP00000005705,ENSMUSP00000020343,ENSMUSP00000030051,ENSMUSP00000034756,ENSMUSP00000036288,ENSMUSP00000050374,ENSMUSP00000066238,ENSMUSP00000066777,ENSMUSP00000082816,ENSMUSP00000091921,ENSMUSP00000097066,ENSMUSP00000099475,ENSMUSP00000112259,ENSMUSP00000126849	Anxa2,Cct2,Cfl1,Cltc,Hsp90aa1,Jup,Lrrc15,Pml,Rab21,Rangap1,Rap1b,Sfn,Sorbs1,Trim28,Txn1
GO:0010629	negative regulation of gene expression	1.21192	28	0.147368	1515	0.121599	0.0015	ENSMUSP00000004375,ENSMUSP00000005705,ENSMUSP00000008280,ENSMUSP00000021607,ENSMUSP00000025906,ENSMUSP00000029142,ENSMUSP00000030051,ENSMUSP00000031859,ENSMUSP00000032194,ENSMUSP00000032998,ENSMUSP00000041070,ENSMUSP00000041149,ENSMUSP00000044938,ENSMUSP00000062753,ENSMUSP00000071859,ENSMUSP00000079727,ENSMUSP00000079818,ENSMUSP00000082816,ENSMUSP00000084586,ENSMUSP00000088935,ENSMUSP00000089680,…	Bhlhe40,Eif6,Eno1,Esrra,Etv6,Fhl2,Gapdh,Hmbox1,Hspa1a,Irf2bp2,Irf2bpl,Lgmn,Mif,Mitf,Naca,Phb2,Pml,Prox1,Rps3,Sumo1,Sumo2,Tdg,Trim24,Trim28,Trpv4,Txn1,Ube2i,Zbtb20
GO:0014070	response to organic cyclic compound	1.1882	16	0.0842105	883	0.0708725	0.0294	ENSMUSP00000001592,ENSMUSP00000004145,ENSMUSP00000019109,ENSMUSP00000020161,ENSMUSP00000020238,ENSMUSP00000022629,ENSMUSP00000025906,ENSMUSP00000028610,ENSMUSP00000030642,ENSMUSP00000031399,ENSMUSP00000046340,ENSMUSP00000049355,ENSMUSP00000066238,ENSMUSP00000092849,ENSMUSP00000101501,ENSMUSP00000112259	Arg1,Cat,Cfl1,Dpysl2,Esrra,Gpi1,Grn,Hsp90b1,Jup,Psmb2,Psph,Rap1b,Safb,Stat5a,Trim63,Ywhah
GO:0071495	cellular response to endogenous stimulus	1.18388	18	0.0947368	997	0.0800225	0.0204	ENSMUSP00000001592,ENSMUSP00000004145,ENSMUSP00000019109,ENSMUSP00000019426,ENSMUSP00000020161,ENSMUSP00000020238,ENSMUSP00000021607,ENSMUSP00000025906,ENSMUSP00000029266,ENSMUSP00000032998,ENSMUSP00000066238,ENSMUSP00000082816,ENSMUSP00000092849,ENSMUSP00000097066,ENSMUSP00000099584,ENSMUSP00000101501,ENSMUSP00000112259,ENSMUSP00000126849	Anxa5,Arg1,Arpc3,Cfl1,Dsg4,Esrra,Hsp90b1,Jup,Lgmn,Pml,Rangap1,Rap1b,Rps3,Safb,Sorbs1,Stat5a,Trim63,Ywhah
GO:0044092	negative regulation of molecular function	1.15575	19	0.1	1078	0.0865238	0.0201	ENSMUSP00000004375,ENSMUSP00000020501,ENSMUSP00000021506,ENSMUSP00000028610,ENSMUSP00000032194,ENSMUSP00000034756,ENSMUSP00000035077,ENSMUSP00000049355,ENSMUSP00000050374,ENSMUSP00000063001,ENSMUSP00000066777,ENSMUSP00000082816,ENSMUSP00000088935,ENSMUSP00000096458,ENSMUSP00000107237,ENSMUSP00000113942,ENSMUSP00000121000,ENSMUSP00000126390,ENSMUSP00000135703	Anxa2,Bhlhe40,Cat,Gapdh,Gpi1,Hnrnpc,Lrrc15,Ltf,Phb2,Pml,Prox1,Serpina3n,Serpinh1,Sfn,Sumo1,Sumo3,Tdg,Tnni3,Wnk1
GO:1901700	response to oxygen-containing compound	1.1472	25	0.131579	1429	0.114696	0.0056	ENSMUSP00000001592,ENSMUSP00000004145,ENSMUSP00000004375,ENSMUSP00000020161,ENSMUSP00000020238,ENSMUSP00000021506,ENSMUSP00000021607,ENSMUSP00000022573,ENSMUSP00000022629,ENSMUSP00000025906,ENSMUSP00000028610,ENSMUSP00000029142,ENSMUSP00000029266,ENSMUSP00000029610,ENSMUSP00000031399,ENSMUSP00000032998,ENSMUSP00000046340,ENSMUSP00000049355,ENSMUSP00000066238,ENSMUSP00000071859,ENSMUSP00000097066,…	Anxa5,Arg1,Cat,Cfl1,Dpysl2,Eif6,Esd,Esrra,Gpi1,Grn,Hadh,Hsp90b1,Jup,Lgmn,Phb2,Psph,Rangap1,Rap1b,Rps3,S100a14,Serpina3n,Sorbs1,Stat5a,Trim63,Trpv4
GO:0051649	establishment of localization in cell	1.14494	22	0.115789	1260	0.101132	0.0112	ENSMUSP00000001479,ENSMUSP00000003310,ENSMUSP00000004375,ENSMUSP00000019109,ENSMUSP00000020238,ENSMUSP00000020343,ENSMUSP00000020637,ENSMUSP00000021864,ENSMUSP00000022629,ENSMUSP00000022894,ENSMUSP00000024897,ENSMUSP00000029142,ENSMUSP00000030164,ENSMUSP00000046340,ENSMUSP00000066068,ENSMUSP00000082816,ENSMUSP00000091921,ENSMUSP00000099475,ENSMUSP00000105531,ENSMUSP00000112259,ENSMUSP00000121851,…	Actn4,Canx,Cfl1,Cltc,Ddx39b,Dpysl2,Eif6,Grn,Hsp90aa1,Hsp90b1,Kpnb1,Mtch2,Phb2,Pml,Rab21,Ranbp2,Ssr1,Tmed9,Vapa,Vcp,Ywhah,Ywhaz
GO:0046907	intracellular transport	1.14373	18	0.0947368	1032	0.0828317	0.0267	ENSMUSP00000001479,ENSMUSP00000003310,ENSMUSP00000004375,ENSMUSP00000019109,ENSMUSP00000020238,ENSMUSP00000020343,ENSMUSP00000021864,ENSMUSP00000022629,ENSMUSP00000022894,ENSMUSP00000024897,ENSMUSP00000029142,ENSMUSP00000030164,ENSMUSP00000066068,ENSMUSP00000082816,ENSMUSP00000091921,ENSMUSP00000099475,ENSMUSP00000112259,ENSMUSP00000134178	Actn4,Cfl1,Cltc,Ddx39b,Dpysl2,Eif6,Hsp90aa1,Hsp90b1,Kpnb1,Phb2,Pml,Rab21,Ranbp2,Ssr1,Vapa,Vcp,Ywhah,Ywhaz
GO:0044087	regulation of cellular component biogenesis	1.13975	15	0.0789474	863	0.0692672	0.0447	ENSMUSP00000022293,ENSMUSP00000022380,ENSMUSP00000030164,ENSMUSP00000032998,ENSMUSP00000044938,ENSMUSP00000066238,ENSMUSP00000071054,ENSMUSP00000084586,ENSMUSP00000088935,ENSMUSP00000091921,ENSMUSP00000099565,ENSMUSP00000099584,ENSMUSP00000112259,ENSMUSP00000114839,ENSMUSP00000135703	Arpc3,Arpc4,Capzb,Cfl1,Hsp90aa1,Hspa1a,Mitf,Prox1,Psmc3,Psmc6,Rap1b,Rps3,Sumo1,Vcp,Vdac2
GO:0015833	peptide transport	1.13744	20	0.105263	1153	0.0925435	0.0188	ENSMUSP00000001479,ENSMUSP00000003310,ENSMUSP00000004375,ENSMUSP00000019109,ENSMUSP00000020238,ENSMUSP00000020343,ENSMUSP00000021864,ENSMUSP00000022894,ENSMUSP00000029142,ENSMUSP00000030164,ENSMUSP00000062996,ENSMUSP00000066068,ENSMUSP00000071859,ENSMUSP00000082816,ENSMUSP00000089680,ENSMUSP00000091921,ENSMUSP00000099475,ENSMUSP00000105531,ENSMUSP00000112259,ENSMUSP00000134178	Actn4,Cfl1,Cltc,Ddx39b,Eif6,Gdi2,Hsp90aa1,Hsp90b1,Kpnb1,Naca,Phb2,Pml,Rab21,Ranbp2,Ssr1,Tmed9,Trpv4,Vcp,Ywhah,Ywhaz
GO:0040012	regulation of locomotion	1.13548	16	0.0842105	924	0.0741633	0.0386	ENSMUSP00000001592,ENSMUSP00000004145,ENSMUSP00000005705,ENSMUSP00000021607,ENSMUSP00000024897,ENSMUSP00000029266,ENSMUSP00000041149,ENSMUSP00000049355,ENSMUSP00000058321,ENSMUSP00000066068,ENSMUSP00000066777,ENSMUSP00000071859,ENSMUSP00000082816,ENSMUSP00000112259,ENSMUSP00000126821,ENSMUSP00000135703	Actn4,Anxa5,Cfl1,Gpi1,Jup,Lgmn,Lrrc15,Mif,Pml,Prox1,Ptrf,S100a14,Stat5a,Trim28,Trpv4,Vapa
GO:0051641	cellular localization	1.13437	31	0.163158	1792	0.143832	0.0018	ENSMUSP00000001479,ENSMUSP00000001592,ENSMUSP00000003310,ENSMUSP00000004375,ENSMUSP00000019109,ENSMUSP00000020238,ENSMUSP00000020343,ENSMUSP00000020501,ENSMUSP00000020637,ENSMUSP00000021864,ENSMUSP00000022629,ENSMUSP00000022894,ENSMUSP00000024897,ENSMUSP00000029142,ENSMUSP00000030051,ENSMUSP00000030164,ENSMUSP00000034756,ENSMUSP00000040152,ENSMUSP00000046340,ENSMUSP00000066068,ENSMUSP00000082816,…	Actn4,Anxa2,Canx,Cfl1,Cltc,Ddx39b,Dpysl2,Eif6,Ftl1,Grn,Hsp90aa1,Hsp90b1,Jup,Kpnb1,Morc3,Mtch2,Phb2,Pml,Rab21,Ranbp2,Rangap1,Ssr1,Sumo1,Sumo2,Sumo3,Tmed9,Txn1,Vapa,Vcp,Ywhah,Ywhaz
GO:0051172	negative regulation of nitrogen compound metabolic process	1.12956	38	0.2	2206	0.177061	0.00043	ENSMUSP00000004375,ENSMUSP00000005705,ENSMUSP00000008280,ENSMUSP00000021506,ENSMUSP00000025906,ENSMUSP00000029142,ENSMUSP00000030051,ENSMUSP00000031859,ENSMUSP00000032194,ENSMUSP00000032998,ENSMUSP00000034756,ENSMUSP00000035077,ENSMUSP00000041070,ENSMUSP00000041149,ENSMUSP00000044938,ENSMUSP00000049355,ENSMUSP00000050374,ENSMUSP00000062753,ENSMUSP00000063001,ENSMUSP00000066777,ENSMUSP00000071859,…	Anxa2,Bhlhe40,Cltc,Eif6,Eno1,Esrra,Etv6,Fhl2,Gapdh,Gpi1,Hmbox1,Hnrnpc,Hspa1a,Irf2bp2,Irf2bpl,Lrrc15,Ltf,Mif,Mitf,Mtch2,Naca,Phb2,Pml,Prox1,Rps3,Serpina3n,Serpinh1,Sfn,Sumo1,Sumo2,Tdg,Trim24,Trim28,Trpv4,Txn1,Ube2i,Wnk1,Zbtb20
GO:0032270	positive regulation of cellular protein metabolic process	1.1213	25	0.131579	1462	0.117345	0.0074	ENSMUSP00000004375,ENSMUSP00000020501,ENSMUSP00000021607,ENSMUSP00000022380,ENSMUSP00000027494,ENSMUSP00000029142,ENSMUSP00000030051,ENSMUSP00000030164,ENSMUSP00000032998,ENSMUSP00000034756,ENSMUSP00000035077,ENSMUSP00000041149,ENSMUSP00000063001,ENSMUSP00000066238,ENSMUSP00000071054,ENSMUSP00000071859,ENSMUSP00000082816,ENSMUSP00000088935,ENSMUSP00000091921,ENSMUSP00000112259,ENSMUSP00000115044,…	Anxa2,Cfl1,Ddx39b,Eif6,Hsp90aa1,Lgmn,Ltf,Mif,Mtch2,Phb2,Pml,Ppp1r7,Prox1,Psmc3,Psmc6,Rap1b,Rps3,Sumo1,Sumo2,Sumo3,Trpv4,Txn1,Ube2i,Vcp,Wnk1
GO:0044093	positive regulation of molecular function	1.11142	27	0.142105	1593	0.127859	0.0053	ENSMUSP00000001592,ENSMUSP00000003310,ENSMUSP00000004375,ENSMUSP00000005705,ENSMUSP00000015667,ENSMUSP00000021412,ENSMUSP00000021607,ENSMUSP00000028610,ENSMUSP00000030051,ENSMUSP00000030164,ENSMUSP00000032998,ENSMUSP00000034756,ENSMUSP00000035077,ENSMUSP00000036288,ENSMUSP00000041149,ENSMUSP00000062996,ENSMUSP00000063001,ENSMUSP00000079727,ENSMUSP00000082816,ENSMUSP00000088935,ENSMUSP00000091921,…	Anxa2,Cat,Cct2,Cfl1,Ctss,Eno1,Gdi2,Hmbox1,Hsp90aa1,Jup,Lgmn,Ltf,Mif,Mtch2,Phb2,Pml,Prox1,Psma6,Ranbp2,Rangap1,Rps3,Sumo1,Trim28,Txn1,Ube2i,Vcp,Wnk1
GO:0010033	response to organic substance	1.10445	43	0.226316	2553	0.204912	0.00021	ENSMUSP00000001592,ENSMUSP00000003310,ENSMUSP00000004145,ENSMUSP00000004375,ENSMUSP00000008280,ENSMUSP00000016463,ENSMUSP00000019109,ENSMUSP00000019426,ENSMUSP00000020161,ENSMUSP00000020238,ENSMUSP00000021506,ENSMUSP00000021607,ENSMUSP00000022380,ENSMUSP00000022573,ENSMUSP00000022629,ENSMUSP00000025906,ENSMUSP00000028610,ENSMUSP00000029142,ENSMUSP00000029266,ENSMUSP00000029610,ENSMUSP00000030164,…	Anxa2,Anxa5,Arg1,Arpc3,Cat,Cfl1,Dpysl2,Dsg4,Eif6,Esd,Esrra,Fhl2,Gapdh,Gpi1,Grn,Hadh,Hsp90aa1,Hsp90b1,Hspa1a,Jup,Lgmn,Lrrc15,Mga,Phb2,Pml,Psmb2,Psmc3,Psmc6,Psph,Ranbp2,Rangap1,Rap1b,Rps3,S100a14,Safb,Serpina3n,Slc25a5,Sorbs1,Stat5a,Trim63,Trpv4,Vcp,Ywhah
GO:0015031	protein transport	1.10354	19	0.1	1129	0.0906172	0.0275	ENSMUSP00000001479,ENSMUSP00000003310,ENSMUSP00000004375,ENSMUSP00000019109,ENSMUSP00000020238,ENSMUSP00000020343,ENSMUSP00000021864,ENSMUSP00000022894,ENSMUSP00000029142,ENSMUSP00000030164,ENSMUSP00000062996,ENSMUSP00000066068,ENSMUSP00000082816,ENSMUSP00000089680,ENSMUSP00000091921,ENSMUSP00000099475,ENSMUSP00000105531,ENSMUSP00000112259,ENSMUSP00000134178	Actn4,Cfl1,Cltc,Ddx39b,Eif6,Gdi2,Hsp90aa1,Hsp90b1,Kpnb1,Naca,Phb2,Pml,Rab21,Ranbp2,Ssr1,Tmed9,Vcp,Ywhah,Ywhaz
GO:0009891	positive regulation of biosynthetic process	1.10059	31	0.163158	1847	0.148246	0.0027	ENSMUSP00000001592,ENSMUSP00000003876,ENSMUSP00000004145,ENSMUSP00000005705,ENSMUSP00000019109,ENSMUSP00000022380,ENSMUSP00000025906,ENSMUSP00000029142,ENSMUSP00000030164,ENSMUSP00000031859,ENSMUSP00000036288,ENSMUSP00000041070,ENSMUSP00000041149,ENSMUSP00000044938,ENSMUSP00000053899,ENSMUSP00000066068,ENSMUSP00000069443,ENSMUSP00000071054,ENSMUSP00000079818,ENSMUSP00000080531,ENSMUSP00000082816,…	Actn4,Brd8,Cct2,Ddx39b,Eif6,Esrra,Etv6,Fdps,Fus,Hmbox1,Hsp90aa1,Irf2bpl,Jup,Mafg,Mga,Mif,Mitf,Naca,Pml,Prox1,Psmc3,Psmc6,Safb,Sorbs1,Stat5a,Sumo2,Trim24,Trim28,Vcp,Wiz,Ywhah
GO:0045935	positive regulation of nucleobase-containing compound metabolic process	1.09794	29	0.152632	1732	0.139016	0.0042	ENSMUSP00000001592,ENSMUSP00000003876,ENSMUSP00000004145,ENSMUSP00000005705,ENSMUSP00000019109,ENSMUSP00000022380,ENSMUSP00000025906,ENSMUSP00000030164,ENSMUSP00000031859,ENSMUSP00000032998,ENSMUSP00000036288,ENSMUSP00000041070,ENSMUSP00000041149,ENSMUSP00000044938,ENSMUSP00000053899,ENSMUSP00000066068,ENSMUSP00000069443,ENSMUSP00000071054,ENSMUSP00000079818,ENSMUSP00000082816,ENSMUSP00000089680,…	Actn4,Brd8,Cct2,Ddx39b,Esrra,Etv6,Fus,Hmbox1,Hsp90aa1,Irf2bpl,Jup,Mafg,Mga,Mif,Mitf,Naca,Pml,Prox1,Psmc3,Psmc6,Rps3,Safb,Stat5a,Sumo2,Trim24,Trim28,Vcp,Wiz,Ywhah
GO:0008104	protein localization	1.09731	29	0.152632	1733	0.139096	0.0042	ENSMUSP00000001479,ENSMUSP00000001592,ENSMUSP00000003310,ENSMUSP00000004375,ENSMUSP00000019109,ENSMUSP00000020238,ENSMUSP00000020343,ENSMUSP00000020501,ENSMUSP00000021864,ENSMUSP00000022894,ENSMUSP00000024897,ENSMUSP00000029142,ENSMUSP00000030051,ENSMUSP00000030164,ENSMUSP00000034756,ENSMUSP00000040152,ENSMUSP00000062996,ENSMUSP00000066068,ENSMUSP00000082816,ENSMUSP00000088935,ENSMUSP00000089680,…	Actn4,Anxa2,Cfl1,Cltc,Ddx39b,Eif6,Gdi2,Hsp90aa1,Hsp90b1,Jup,Kpnb1,Morc3,Mtch2,Naca,Phb2,Pml,Rab21,Ranbp2,Rangap1,Ssr1,Sumo1,Sumo2,Sumo3,Tmed9,Txn1,Vapa,Vcp,Ywhah,Ywhaz
GO:0051247	positive regulation of protein metabolic process	1.0957	26	0.136842	1556	0.12489	0.0078	ENSMUSP00000004145,ENSMUSP00000004375,ENSMUSP00000020501,ENSMUSP00000021607,ENSMUSP00000022380,ENSMUSP00000027494,ENSMUSP00000029142,ENSMUSP00000030051,ENSMUSP00000030164,ENSMUSP00000032998,ENSMUSP00000034756,ENSMUSP00000035077,ENSMUSP00000041149,ENSMUSP00000063001,ENSMUSP00000066238,ENSMUSP00000071054,ENSMUSP00000071859,ENSMUSP00000082816,ENSMUSP00000088935,ENSMUSP00000091921,ENSMUSP00000112259,…	Anxa2,Cfl1,Ddx39b,Eif6,Hsp90aa1,Lgmn,Ltf,Mif,Mtch2,Phb2,Pml,Ppp1r7,Prox1,Psmc3,Psmc6,Rap1b,Rps3,Stat5a,Sumo1,Sumo2,Sumo3,Trpv4,Txn1,Ube2i,Vcp,Wnk1
GO:0006357	regulation of transcription by RNA polymerase II	1.09525	31	0.163158	1856	0.148969	0.0029	ENSMUSP00000003876,ENSMUSP00000004145,ENSMUSP00000005705,ENSMUSP00000008280,ENSMUSP00000019426,ENSMUSP00000022380,ENSMUSP00000025906,ENSMUSP00000029444,ENSMUSP00000030051,ENSMUSP00000032194,ENSMUSP00000041070,ENSMUSP00000044938,ENSMUSP00000049625,ENSMUSP00000053899,ENSMUSP00000062753,ENSMUSP00000071054,ENSMUSP00000071859,ENSMUSP00000079727,ENSMUSP00000079818,ENSMUSP00000082816,ENSMUSP00000084586,…	Bhlhe40,Brd8,Dsg4,Eno1,Esrra,Etv6,Fhl2,Gtf2i,Hmbox1,Hspa1a,Irf2bp2,Irf2bpl,Mafg,Mga,Mitf,Naca,Pml,Prox1,Psmc3,Psmc6,Safb,Stat5a,Sumo2,Tdg,Trim28,Trim33,Trpv4,Txn1,Ube2i,Zbtb20,Zmym4
GO:0051128	regulation of cellular component organization	1.0943	39	0.205263	2337	0.187575	0.0006	ENSMUSP00000003310,ENSMUSP00000004375,ENSMUSP00000005705,ENSMUSP00000013771,ENSMUSP00000016463,ENSMUSP00000019109,ENSMUSP00000020343,ENSMUSP00000022293,ENSMUSP00000022380,ENSMUSP00000022629,ENSMUSP00000030164,ENSMUSP00000032998,ENSMUSP00000034756,ENSMUSP00000036288,ENSMUSP00000041149,ENSMUSP00000044938,ENSMUSP00000046340,ENSMUSP00000050374,ENSMUSP00000066068,ENSMUSP00000066238,ENSMUSP00000071054,…	Actn4,Anxa2,Arpc3,Arpc4,Capzb,Cct2,Cfl1,Cltc,Ddx39b,Dpysl2,Fdps,Grn,Hmbox1,Hnrnpc,Hsp90aa1,Hspa1a,Mif,Mitf,Phb2,Pml,Prox1,Psmc3,Psmc6,Rab21,Ranbp2,Rap1b,Rps3,Sfn,Slc25a5,Sumo1,Tmed9,Trim28,Trim54,Trpv4,Vcp,Vdac1,Vdac2,Ywhah,Zmym4
GO:0031328	positive regulation of cellular biosynthetic process	1.08866	30	0.157895	1807	0.145036	0.0038	ENSMUSP00000001592,ENSMUSP00000003876,ENSMUSP00000004145,ENSMUSP00000005705,ENSMUSP00000019109,ENSMUSP00000022380,ENSMUSP00000025906,ENSMUSP00000029142,ENSMUSP00000030164,ENSMUSP00000031859,ENSMUSP00000036288,ENSMUSP00000041070,ENSMUSP00000041149,ENSMUSP00000044938,ENSMUSP00000053899,ENSMUSP00000066068,ENSMUSP00000069443,ENSMUSP00000071054,ENSMUSP00000079818,ENSMUSP00000082816,ENSMUSP00000089680,…	Actn4,Brd8,Cct2,Ddx39b,Eif6,Esrra,Etv6,Fus,Hmbox1,Hsp90aa1,Irf2bpl,Jup,Mafg,Mga,Mif,Mitf,Naca,Pml,Prox1,Psmc3,Psmc6,Safb,Sorbs1,Stat5a,Sumo2,Trim24,Trim28,Vcp,Wiz,Ywhah
GO:0045184	establishment of protein localization	1.08746	20	0.105263	1206	0.0967975	0.0269	ENSMUSP00000001479,ENSMUSP00000003310,ENSMUSP00000004375,ENSMUSP00000019109,ENSMUSP00000020238,ENSMUSP00000020343,ENSMUSP00000021864,ENSMUSP00000022894,ENSMUSP00000029142,ENSMUSP00000030164,ENSMUSP00000062996,ENSMUSP00000066068,ENSMUSP00000082816,ENSMUSP00000089680,ENSMUSP00000091921,ENSMUSP00000099475,ENSMUSP00000105531,ENSMUSP00000112259,ENSMUSP00000121851,ENSMUSP00000134178	Actn4,Cfl1,Cltc,Ddx39b,Eif6,Gdi2,Hsp90aa1,Hsp90b1,Kpnb1,Mtch2,Naca,Phb2,Pml,Rab21,Ranbp2,Ssr1,Tmed9,Vcp,Ywhah,Ywhaz
GO:0031324	negative regulation of cellular metabolic process	1.08501	39	0.205263	2357	0.189181	0.0007	ENSMUSP00000004375,ENSMUSP00000005705,ENSMUSP00000008280,ENSMUSP00000021506,ENSMUSP00000025906,ENSMUSP00000029142,ENSMUSP00000030051,ENSMUSP00000031859,ENSMUSP00000032194,ENSMUSP00000032998,ENSMUSP00000034756,ENSMUSP00000035077,ENSMUSP00000041070,ENSMUSP00000041149,ENSMUSP00000044938,ENSMUSP00000049355,ENSMUSP00000050374,ENSMUSP00000062753,ENSMUSP00000063001,ENSMUSP00000066777,ENSMUSP00000071859,…	Anxa2,Bhlhe40,Cltc,Eif6,Eno1,Esrra,Etv6,Fhl2,Gapdh,Gpi1,Hmbox1,Hnrnpc,Hspa1a,Irf2bp2,Irf2bpl,Lrrc15,Ltf,Mif,Mitf,Mtch2,Naca,Phb2,Pml,Prox1,Rps3,Serpina3n,Serpinh1,Sfn,Sumo1,Sumo2,Tdg,Trim24,Trim28,Trpv4,Txn1,Ube2i,Vdac1,Wnk1,Zbtb20
GO:1901564	organonitrogen compound metabolic process	1.08314	74	0.389474	4480	0.359579	4.13e-08	ENSMUSP00000001480,ENSMUSP00000001845,ENSMUSP00000003310,ENSMUSP00000003876,ENSMUSP00000004145,ENSMUSP00000005705,ENSMUSP00000005923,ENSMUSP00000014913,ENSMUSP00000015667,ENSMUSP00000018430,ENSMUSP00000020161,ENSMUSP00000020238,ENSMUSP00000020501,ENSMUSP00000021412,ENSMUSP00000021607,ENSMUSP00000022268,ENSMUSP00000022380,ENSMUSP00000022529,ENSMUSP00000022803,ENSMUSP00000022849,ENSMUSP00000023043,…	Adsl,Anxa2,Arg1,Atp5c1,Brd8,Capns1,Cat,Cfl1,Ctsd,Ctss,Dnpep,Eif4a1,Eif6,Eno1,Erap1,Ganab,Gapdh,Gpi1,Gsto2,Hsd17b4,Hsp90aa1,Hsp90b1,Krt1,Ldha,Lgmn,Ltf,Mcee,Morc3,Mtch2,Ndufa8,Nfs1,Npepps,Pdhb,Phgdh,Pml,Psma1,Psma2,Psma3,Psma4,Psma5,Psma6,Psma7,Psmb1,Psmb10,Psmb2,Psmb3,Psmb4,Psmb5,Psmb6,Psmb8,Psmb9,Psmc3,Psmc6,Psph,Ranbp2,Rpl12,Rps3,Serpinh1,Stat5a,Sumo1,Sumo2,Sumo3,Tars,Tgm1,Tgm3,Tkt,Tpp2,Trim24,T…
GO:0019538	protein metabolic process	1.08068	59	0.310526	3580	0.287342	6.22e-06	ENSMUSP00000001480,ENSMUSP00000001845,ENSMUSP00000003310,ENSMUSP00000003876,ENSMUSP00000004145,ENSMUSP00000005705,ENSMUSP00000005923,ENSMUSP00000014913,ENSMUSP00000015667,ENSMUSP00000018430,ENSMUSP00000020238,ENSMUSP00000020501,ENSMUSP00000021412,ENSMUSP00000021607,ENSMUSP00000022380,ENSMUSP00000022803,ENSMUSP00000022849,ENSMUSP00000023790,ENSMUSP00000025196,ENSMUSP00000028610,ENSMUSP00000029082,…	Anxa2,Brd8,Capns1,Cat,Cfl1,Ctsd,Ctss,Dnpep,Eif4a1,Eif6,Erap1,Ganab,Gapdh,Hsp90aa1,Hsp90b1,Krt1,Lgmn,Ltf,Morc3,Nfs1,Npepps,Pml,Psma1,Psma2,Psma3,Psma4,Psma5,Psma6,Psma7,Psmb1,Psmb10,Psmb2,Psmb3,Psmb4,Psmb5,Psmb6,Psmb8,Psmb9,Psmc3,Psmc6,Ranbp2,Rpl12,Rps3,Serpinh1,Stat5a,Sumo1,Sumo2,Sumo3,Tars,Tgm1,Tgm3,Tpp2,Trim24,Trim28,Trim33,Trim63,Ube2i,Vcp,Wnk1
GO:0009889	regulation of biosynthetic process	1.07081	59	0.310526	3613	0.289991	7.64e-06	ENSMUSP00000001592,ENSMUSP00000003310,ENSMUSP00000003876,ENSMUSP00000004145,ENSMUSP00000004375,ENSMUSP00000005705,ENSMUSP00000008280,ENSMUSP00000019109,ENSMUSP00000019426,ENSMUSP00000021412,ENSMUSP00000022380,ENSMUSP00000025906,ENSMUSP00000028610,ENSMUSP00000029142,ENSMUSP00000029444,ENSMUSP00000030051,ENSMUSP00000030164,ENSMUSP00000031859,ENSMUSP00000032194,ENSMUSP00000032998,ENSMUSP00000035077,…	Actn4,Bhlhe40,Brd8,Cat,Cct2,Cltc,Ddx39b,Dsg4,Eif6,Eno1,Esrra,Etv6,Fdps,Fhl2,Fus,Gapdh,Gtf2i,Hmbox1,Hnrnpc,Hsp90aa1,Hspa1a,Irf2bp2,Irf2bpl,Jup,Ltf,Mafg,Mga,Mif,Mitf,Mtch2,Naca,Nfrkb,Phb2,Pml,Prox1,Psma6,Psmc3,Psmc6,Ptrf,Puf60,Ranbp2,Rps3,Safb,Sorbs1,Stat5a,Sumo1,Sumo2,Tdg,Trim24,Trim28,Trim33,Trpv4,Txn1,Ube2i,Vcp,Wiz,Ywhah,Zbtb20,Zmym4
GO:0010557	positive regulation of macromolecule biosynthetic process	1.06934	28	0.147368	1717	0.137812	0.007	ENSMUSP00000001592,ENSMUSP00000003876,ENSMUSP00000004145,ENSMUSP00000005705,ENSMUSP00000019109,ENSMUSP00000022380,ENSMUSP00000025906,ENSMUSP00000029142,ENSMUSP00000031859,ENSMUSP00000036288,ENSMUSP00000041070,ENSMUSP00000044938,ENSMUSP00000053899,ENSMUSP00000066068,ENSMUSP00000069443,ENSMUSP00000071054,ENSMUSP00000079818,ENSMUSP00000082816,ENSMUSP00000089680,ENSMUSP00000091921,ENSMUSP00000092849,…	Actn4,Brd8,Cct2,Ddx39b,Eif6,Esrra,Etv6,Fus,Hmbox1,Hsp90aa1,Irf2bpl,Jup,Mafg,Mga,Mitf,Naca,Pml,Prox1,Psmc3,Psmc6,Safb,Sorbs1,Stat5a,Sumo2,Trim24,Trim28,Wiz,Ywhah
GO:0019219	regulation of nucleobase-containing compound metabolic process	1.05857	55	0.289474	3407	0.273457	3.15e-05	ENSMUSP00000001592,ENSMUSP00000003876,ENSMUSP00000004145,ENSMUSP00000004375,ENSMUSP00000005705,ENSMUSP00000008280,ENSMUSP00000019109,ENSMUSP00000019426,ENSMUSP00000021412,ENSMUSP00000022380,ENSMUSP00000025906,ENSMUSP00000028610,ENSMUSP00000029142,ENSMUSP00000029444,ENSMUSP00000030051,ENSMUSP00000030164,ENSMUSP00000031859,ENSMUSP00000032194,ENSMUSP00000032998,ENSMUSP00000035077,ENSMUSP00000036288,…	Actn4,Bhlhe40,Brd8,Cat,Cct2,Ddx39b,Dsg4,Eif6,Eno1,Esrra,Etv6,Fhl2,Fus,Gtf2i,Hmbox1,Hnrnpc,Hnrnpf,Hsp90aa1,Hspa1a,Irf2bp2,Irf2bpl,Jup,Ltf,Mafg,Mga,Mif,Mitf,Mtch2,Naca,Nfrkb,Phb2,Pml,Prox1,Psma6,Psmc3,Psmc6,Ptrf,Puf60,Rps3,Safb,Stat5a,Sumo1,Sumo2,Tdg,Trim24,Trim28,Trim33,Trpv4,Txn1,Ube2i,Vcp,Wiz,Ywhah,Zbtb20,Zmym4
GO:0031326	regulation of cellular biosynthetic process	1.05317	57	0.3	3549	0.284854	2.19e-05	ENSMUSP00000001592,ENSMUSP00000003876,ENSMUSP00000004145,ENSMUSP00000004375,ENSMUSP00000005705,ENSMUSP00000008280,ENSMUSP00000019109,ENSMUSP00000019426,ENSMUSP00000021412,ENSMUSP00000022380,ENSMUSP00000025906,ENSMUSP00000028610,ENSMUSP00000029142,ENSMUSP00000029444,ENSMUSP00000030051,ENSMUSP00000030164,ENSMUSP00000031859,ENSMUSP00000032194,ENSMUSP00000032998,ENSMUSP00000035077,ENSMUSP00000036288,…	Actn4,Bhlhe40,Brd8,Cat,Cct2,Cltc,Ddx39b,Dsg4,Eif6,Eno1,Esrra,Etv6,Fhl2,Fus,Gapdh,Gtf2i,Hmbox1,Hnrnpc,Hsp90aa1,Hspa1a,Irf2bp2,Irf2bpl,Jup,Ltf,Mafg,Mga,Mif,Mitf,Mtch2,Naca,Nfrkb,Phb2,Pml,Prox1,Psma6,Psmc3,Psmc6,Ptrf,Puf60,Rps3,Safb,Sorbs1,Stat5a,Sumo1,Sumo2,Tdg,Trim24,Trim28,Trim33,Trpv4,Txn1,Ube2i,Vcp,Wiz,Ywhah,Zbtb20,Zmym4
GO:0044267	cellular protein metabolic process	1.05093	48	0.252632	2995	0.240388	0.0002	ENSMUSP00000003310,ENSMUSP00000003876,ENSMUSP00000004145,ENSMUSP00000005705,ENSMUSP00000005923,ENSMUSP00000014913,ENSMUSP00000015667,ENSMUSP00000018430,ENSMUSP00000020238,ENSMUSP00000020501,ENSMUSP00000021412,ENSMUSP00000021607,ENSMUSP00000022380,ENSMUSP00000022803,ENSMUSP00000022849,ENSMUSP00000023790,ENSMUSP00000025196,ENSMUSP00000029082,ENSMUSP00000029142,ENSMUSP00000029147,ENSMUSP00000029444,…	Brd8,Cfl1,Ctss,Eif4a1,Eif6,Gapdh,Hsp90aa1,Hsp90b1,Krt1,Lgmn,Morc3,Nfs1,Pml,Psma1,Psma2,Psma3,Psma4,Psma5,Psma6,Psma7,Psmb1,Psmb10,Psmb2,Psmb3,Psmb4,Psmb5,Psmb6,Psmb8,Psmb9,Psmc3,Psmc6,Ranbp2,Rpl12,Rps3,Stat5a,Sumo1,Sumo2,Sumo3,Tars,Tgm1,Tgm3,Trim24,Trim28,Trim33,Trim63,Ube2i,Vcp,Wnk1
GO:0010605	negative regulation of macromolecule metabolic process	1.05006	38	0.2	2373	0.190465	0.0014	ENSMUSP00000004375,ENSMUSP00000005705,ENSMUSP00000008280,ENSMUSP00000021506,ENSMUSP00000021607,ENSMUSP00000025906,ENSMUSP00000029142,ENSMUSP00000030051,ENSMUSP00000031859,ENSMUSP00000032194,ENSMUSP00000032998,ENSMUSP00000034756,ENSMUSP00000035077,ENSMUSP00000041070,ENSMUSP00000041149,ENSMUSP00000044938,ENSMUSP00000049355,ENSMUSP00000050374,ENSMUSP00000062753,ENSMUSP00000063001,ENSMUSP00000066777,…	Anxa2,Bhlhe40,Cltc,Eif6,Eno1,Esrra,Etv6,Fhl2,Gapdh,Gpi1,Hmbox1,Hnrnpc,Hspa1a,Irf2bp2,Irf2bpl,Lgmn,Lrrc15,Ltf,Mif,Mitf,Naca,Phb2,Pml,Prox1,Rps3,Serpina3n,Serpinh1,Sfn,Sumo1,Sumo2,Tdg,Trim24,Trim28,Trpv4,Txn1,Ube2i,Wnk1,Zbtb20
GO:0033036	macromolecule localization	1.04448	32	0.168421	2009	0.161249	0.0044	ENSMUSP00000001479,ENSMUSP00000001592,ENSMUSP00000003310,ENSMUSP00000004145,ENSMUSP00000004375,ENSMUSP00000019109,ENSMUSP00000020238,ENSMUSP00000020343,ENSMUSP00000020501,ENSMUSP00000021864,ENSMUSP00000022894,ENSMUSP00000024897,ENSMUSP00000029142,ENSMUSP00000030051,ENSMUSP00000030164,ENSMUSP00000034756,ENSMUSP00000036288,ENSMUSP00000040152,ENSMUSP00000062996,ENSMUSP00000066068,ENSMUSP00000082816,…	Actn4,Anxa2,Cct2,Cfl1,Cltc,Ddx39b,Eif6,Gdi2,Hdlbp,Hsp90aa1,Hsp90b1,Jup,Kpnb1,Morc3,Mtch2,Naca,Phb2,Pml,Rab21,Ranbp2,Rangap1,Ssr1,Stat5a,Sumo1,Sumo2,Sumo3,Tmed9,Txn1,Vapa,Vcp,Ywhah,Ywhaz
GO:0042221	response to chemical	1.03967	56	0.294737	3532	0.28349	3.98e-05	ENSMUSP00000001480,ENSMUSP00000001592,ENSMUSP00000003310,ENSMUSP00000004145,ENSMUSP00000004375,ENSMUSP00000008280,ENSMUSP00000016463,ENSMUSP00000019109,ENSMUSP00000019426,ENSMUSP00000020161,ENSMUSP00000020238,ENSMUSP00000021506,ENSMUSP00000021607,ENSMUSP00000022380,ENSMUSP00000022573,ENSMUSP00000022629,ENSMUSP00000022894,ENSMUSP00000023043,ENSMUSP00000025906,ENSMUSP00000028610,ENSMUSP00000029142,…	Adsl,Anxa2,Anxa5,Arg1,Arpc3,Cat,Cfl1,Dpysl2,Dsg4,Eif6,Esd,Esrra,Fhl2,Fus,Gapdh,Gpi1,Grn,Gsto2,Hadh,Hsp90aa1,Hsp90b1,Hspa1a,Jup,Lgmn,Lrrc15,Mga,Mif,Npepps,Phb2,Phgdh,Pml,Psmb2,Psmc3,Psmc6,Psph,Ranbp2,Rangap1,Rap1b,Rps3,S100a14,S100a16,Safb,Serpina3n,Slc25a42,Slc25a5,Sorbs1,Stat5a,Sumo1,Trim24,Trim63,Trpv4,Txn1,Vcp,Wnk1,Ywhah,Ywhaz
GO:0010556	regulation of macromolecule biosynthetic process	1.03628	54	0.284211	3417	0.27426	7e-05	ENSMUSP00000001592,ENSMUSP00000003876,ENSMUSP00000004145,ENSMUSP00000004375,ENSMUSP00000005705,ENSMUSP00000008280,ENSMUSP00000019109,ENSMUSP00000019426,ENSMUSP00000021412,ENSMUSP00000022380,ENSMUSP00000025906,ENSMUSP00000028610,ENSMUSP00000029142,ENSMUSP00000029444,ENSMUSP00000030051,ENSMUSP00000031859,ENSMUSP00000032194,ENSMUSP00000032998,ENSMUSP00000035077,ENSMUSP00000036288,ENSMUSP00000041070,…	Actn4,Bhlhe40,Brd8,Cat,Cct2,Cltc,Ddx39b,Dsg4,Eif6,Eno1,Esrra,Etv6,Fhl2,Fus,Gapdh,Gtf2i,Hmbox1,Hnrnpc,Hsp90aa1,Hspa1a,Irf2bp2,Irf2bpl,Jup,Ltf,Mafg,Mga,Mitf,Naca,Nfrkb,Phb2,Pml,Prox1,Psma6,Psmc3,Psmc6,Ptrf,Puf60,Rps3,Safb,Sorbs1,Stat5a,Sumo1,Sumo2,Tdg,Trim24,Trim28,Trim33,Trpv4,Txn1,Ube2i,Wiz,Ywhah,Zbtb20,Zmym4
GO:2000112	regulation of cellular macromolecule biosynthetic process	1.02582	52	0.273684	3324	0.266795	0.00015	ENSMUSP00000001592,ENSMUSP00000003876,ENSMUSP00000004145,ENSMUSP00000004375,ENSMUSP00000005705,ENSMUSP00000008280,ENSMUSP00000019109,ENSMUSP00000019426,ENSMUSP00000021412,ENSMUSP00000022380,ENSMUSP00000025906,ENSMUSP00000028610,ENSMUSP00000029142,ENSMUSP00000029444,ENSMUSP00000030051,ENSMUSP00000031859,ENSMUSP00000032194,ENSMUSP00000032998,ENSMUSP00000035077,ENSMUSP00000036288,ENSMUSP00000041070,…	Bhlhe40,Brd8,Cat,Cct2,Ddx39b,Dsg4,Eif6,Eno1,Esrra,Etv6,Fhl2,Fus,Gapdh,Gtf2i,Hmbox1,Hnrnpc,Hsp90aa1,Hspa1a,Irf2bp2,Irf2bpl,Jup,Ltf,Mafg,Mga,Mitf,Naca,Nfrkb,Phb2,Pml,Prox1,Psma6,Psmc3,Psmc6,Ptrf,Puf60,Rps3,Safb,Sorbs1,Stat5a,Sumo1,Sumo2,Tdg,Trim24,Trim28,Trim33,Trpv4,Txn1,Ube2i,Wiz,Ywhah,Zbtb20,Zmym4
GO:0009888	tissue development	1.02523	25	0.131579	1599	0.128341	0.0196	ENSMUSP00000004145,ENSMUSP00000004375,ENSMUSP00000005705,ENSMUSP00000008280,ENSMUSP00000019426,ENSMUSP00000021412,ENSMUSP00000025385,ENSMUSP00000025906,ENSMUSP00000028610,ENSMUSP00000049355,ENSMUSP00000050374,ENSMUSP00000064755,ENSMUSP00000066238,ENSMUSP00000071859,ENSMUSP00000078715,ENSMUSP00000082816,ENSMUSP00000089680,ENSMUSP00000096458,ENSMUSP00000105928,ENSMUSP00000107966,ENSMUSP00000112259,…	Cat,Cfl1,Dsg4,Esrra,Fhl2,Gpi1,Hsd17b4,Myl3,Myl6,Naca,Phb2,Phgdh,Pml,Prox1,Psma6,Rap1b,Serpinh1,Sfn,Stat5a,Tgm1,Tgm3,Tnni3,Trim28,Trpv4,Xirp2
GO:0042981	regulation of apoptotic process	1.02181	23	0.121053	1476	0.118469	0.0272	ENSMUSP00000004145,ENSMUSP00000004375,ENSMUSP00000008280,ENSMUSP00000016463,ENSMUSP00000019109,ENSMUSP00000020238,ENSMUSP00000021607,ENSMUSP00000022293,ENSMUSP00000028610,ENSMUSP00000029266,ENSMUSP00000030164,ENSMUSP00000031859,ENSMUSP00000032998,ENSMUSP00000035077,ENSMUSP00000041149,ENSMUSP00000044938,ENSMUSP00000049355,ENSMUSP00000050374,ENSMUSP00000066068,ENSMUSP00000082816,ENSMUSP00000089680,…	Actn4,Anxa5,Cat,Fhl2,Gapdh,Gpi1,Hsp90b1,Lgmn,Ltf,Mif,Mitf,Mtch2,Naca,Phb2,Pml,Rps3,Sfn,Slc25a5,Stat5a,Trim24,Vcp,Vdac2,Ywhah
GO:1903508	positive regulation of nucleic acid-templated transcription	1.02112	23	0.121053	1477	0.118549	0.0272	ENSMUSP00000001592,ENSMUSP00000003876,ENSMUSP00000004145,ENSMUSP00000005705,ENSMUSP00000019109,ENSMUSP00000022380,ENSMUSP00000025906,ENSMUSP00000031859,ENSMUSP00000041070,ENSMUSP00000044938,ENSMUSP00000053899,ENSMUSP00000066068,ENSMUSP00000071054,ENSMUSP00000079818,ENSMUSP00000082816,ENSMUSP00000089680,ENSMUSP00000092849,ENSMUSP00000101858,ENSMUSP00000106401,ENSMUSP00000115044,ENSMUSP00000134178,…	Actn4,Brd8,Ddx39b,Esrra,Etv6,Fus,Hmbox1,Irf2bpl,Jup,Mafg,Mga,Mitf,Naca,Pml,Prox1,Psmc3,Psmc6,Safb,Stat5a,Sumo2,Trim24,Trim28,Ywhah
GO:0071705	nitrogen compound transport	1.01593	22	0.115789	1420	0.113974	0.0322	ENSMUSP00000001479,ENSMUSP00000003310,ENSMUSP00000004375,ENSMUSP00000016463,ENSMUSP00000019109,ENSMUSP00000020238,ENSMUSP00000020343,ENSMUSP00000021864,ENSMUSP00000022894,ENSMUSP00000029142,ENSMUSP00000030164,ENSMUSP00000062996,ENSMUSP00000066068,ENSMUSP00000071859,ENSMUSP00000082816,ENSMUSP00000089680,ENSMUSP00000091921,ENSMUSP00000099475,ENSMUSP00000105531,ENSMUSP00000105754,ENSMUSP00000112259,…	Actn4,Cfl1,Cltc,Ddx39b,Eif6,Gdi2,Hsp90aa1,Hsp90b1,Kpnb1,Naca,Phb2,Pml,Rab21,Ranbp2,Slc25a42,Slc25a5,Ssr1,Tmed9,Trpv4,Vcp,Ywhah,Ywhaz
GO:1903506	regulation of nucleic acid-templated transcription	1.01562	46	0.242105	2970	0.238382	0.00058	ENSMUSP00000001592,ENSMUSP00000003876,ENSMUSP00000004145,ENSMUSP00000004375,ENSMUSP00000005705,ENSMUSP00000008280,ENSMUSP00000019109,ENSMUSP00000019426,ENSMUSP00000021412,ENSMUSP00000022380,ENSMUSP00000025906,ENSMUSP00000028610,ENSMUSP00000029444,ENSMUSP00000030051,ENSMUSP00000031859,ENSMUSP00000032194,ENSMUSP00000032998,ENSMUSP00000035077,ENSMUSP00000041070,ENSMUSP00000044938,ENSMUSP00000049625,…	Actn4,Bhlhe40,Brd8,Cat,Ddx39b,Dsg4,Eno1,Esrra,Etv6,Fhl2,Fus,Gtf2i,Hmbox1,Hspa1a,Irf2bp2,Irf2bpl,Jup,Ltf,Mafg,Mga,Mitf,Naca,Nfrkb,Phb2,Pml,Prox1,Psma6,Psmc3,Psmc6,Ptrf,Puf60,Rps3,Safb,Stat5a,Sumo1,Sumo2,Tdg,Trim24,Trim28,Trim33,Trpv4,Txn1,Ube2i,Ywhah,Zbtb20,Zmym4
GO:0009892	negative regulation of metabolic process	1.01507	40	0.210526	2584	0.2074	0.0016	ENSMUSP00000004375,ENSMUSP00000005705,ENSMUSP00000008280,ENSMUSP00000021506,ENSMUSP00000021607,ENSMUSP00000025906,ENSMUSP00000029142,ENSMUSP00000030051,ENSMUSP00000031859,ENSMUSP00000032194,ENSMUSP00000032998,ENSMUSP00000034756,ENSMUSP00000035077,ENSMUSP00000041070,ENSMUSP00000041149,ENSMUSP00000044938,ENSMUSP00000049355,ENSMUSP00000050374,ENSMUSP00000062753,ENSMUSP00000063001,ENSMUSP00000066777,…	Anxa2,Bhlhe40,Cltc,Eif6,Eno1,Esrra,Etv6,Fhl2,Gapdh,Gpi1,Hmbox1,Hnrnpc,Hspa1a,Irf2bp2,Irf2bpl,Lgmn,Lrrc15,Ltf,Mif,Mitf,Mtch2,Naca,Phb2,Pml,Prox1,Rps3,Serpina3n,Serpinh1,Sfn,Sumo1,Sumo2,Tdg,Trim24,Trim28,Trpv4,Txn1,Ube2i,Vdac1,Wnk1,Zbtb20
GO:0034654	nucleobase-containing compound biosynthetic process	1.00926	36	0.189474	2339	0.187736	0.0036	ENSMUSP00000003876,ENSMUSP00000004145,ENSMUSP00000004375,ENSMUSP00000005705,ENSMUSP00000008280,ENSMUSP00000022268,ENSMUSP00000023043,ENSMUSP00000025906,ENSMUSP00000029444,ENSMUSP00000030051,ENSMUSP00000030164,ENSMUSP00000031859,ENSMUSP00000032194,ENSMUSP00000032998,ENSMUSP00000044938,ENSMUSP00000049355,ENSMUSP00000049625,ENSMUSP00000053899,ENSMUSP00000058321,ENSMUSP00000062753,ENSMUSP00000079727,…	Adsl,Atp5c1,Bhlhe40,Brd8,Eno1,Esrra,Etv6,Fhl2,Gapdh,Gpi1,Gtf2i,Hmbox1,Hsp90aa1,Irf2bp2,Ldha,Mafg,Mga,Mitf,Naca,Nfrkb,Pdhb,Phb2,Pml,Prox1,Ptrf,Puf60,Rps3,Safb,Stat5a,Tdg,Trim24,Trim28,Trim33,Txn1,Vcp,Zbtb20
GO:0018130	heterocycle biosynthetic process	1.00925	37	0.194737	2404	0.192953	0.003	ENSMUSP00000003876,ENSMUSP00000004145,ENSMUSP00000004375,ENSMUSP00000005705,ENSMUSP00000008280,ENSMUSP00000022268,ENSMUSP00000023043,ENSMUSP00000025906,ENSMUSP00000029147,ENSMUSP00000029444,ENSMUSP00000030051,ENSMUSP00000030164,ENSMUSP00000031859,ENSMUSP00000032194,ENSMUSP00000032998,ENSMUSP00000044938,ENSMUSP00000049355,ENSMUSP00000049625,ENSMUSP00000053899,ENSMUSP00000058321,ENSMUSP00000062753,…	Adsl,Atp5c1,Bhlhe40,Brd8,Eno1,Esrra,Etv6,Fhl2,Gapdh,Gpi1,Gtf2i,Hmbox1,Hsp90aa1,Irf2bp2,Ldha,Mafg,Mga,Mitf,Naca,Nfrkb,Nfs1,Pdhb,Phb2,Pml,Prox1,Ptrf,Puf60,Rps3,Safb,Stat5a,Tdg,Trim24,Trim28,Trim33,Txn1,Vcp,Zbtb20
GO:0051173	positive regulation of nitrogen compound metabolic process	1.00671	44	0.231579	2866	0.230035	0.00096	ENSMUSP00000001592,ENSMUSP00000003876,ENSMUSP00000004145,ENSMUSP00000004375,ENSMUSP00000005705,ENSMUSP00000019109,ENSMUSP00000020501,ENSMUSP00000021607,ENSMUSP00000022380,ENSMUSP00000025906,ENSMUSP00000027494,ENSMUSP00000029142,ENSMUSP00000030051,ENSMUSP00000030164,ENSMUSP00000031859,ENSMUSP00000032998,ENSMUSP00000034756,ENSMUSP00000035077,ENSMUSP00000036288,ENSMUSP00000041070,ENSMUSP00000041149,…	Actn4,Anxa2,Brd8,Cct2,Cfl1,Ddx39b,Eif6,Esrra,Etv6,Fus,Hmbox1,Hsp90aa1,Irf2bpl,Jup,Lgmn,Ltf,Mafg,Mga,Mif,Mitf,Mtch2,Naca,Phb2,Pml,Ppp1r7,Prox1,Psmc3,Psmc6,Rap1b,Rps3,Safb,Stat5a,Sumo1,Sumo2,Sumo3,Trim24,Trim28,Trpv4,Txn1,Ube2i,Vcp,Wiz,Wnk1,Ywhah
GO:0033554	cellular response to stress	1.00514	21	0.110526	1370	0.109961	0.0401	ENSMUSP00000001480,ENSMUSP00000004375,ENSMUSP00000005705,ENSMUSP00000020161,ENSMUSP00000020238,ENSMUSP00000022380,ENSMUSP00000030051,ENSMUSP00000030164,ENSMUSP00000032998,ENSMUSP00000041149,ENSMUSP00000050374,ENSMUSP00000071054,ENSMUSP00000071859,ENSMUSP00000082816,ENSMUSP00000083341,ENSMUSP00000084586,ENSMUSP00000088935,ENSMUSP00000112259,ENSMUSP00000121000,ENSMUSP00000121835,ENSMUSP00000134178	Arg1,Cfl1,Ddx39b,Hsp90b1,Hspa1a,Mif,Nfrkb,Npepps,Phb2,Pml,Psmc3,Psmc6,Rps3,Sfn,Smchd1,Sumo1,Tdg,Trim28,Trpv4,Txn1,Vcp
GO:0010604	positive regulation of macromolecule metabolic process	1.00412	46	0.242105	3004	0.241111	0.00071	ENSMUSP00000001592,ENSMUSP00000003876,ENSMUSP00000004145,ENSMUSP00000004375,ENSMUSP00000005705,ENSMUSP00000019109,ENSMUSP00000020501,ENSMUSP00000021607,ENSMUSP00000022380,ENSMUSP00000025906,ENSMUSP00000027494,ENSMUSP00000029142,ENSMUSP00000030051,ENSMUSP00000030164,ENSMUSP00000031859,ENSMUSP00000032998,ENSMUSP00000034756,ENSMUSP00000035077,ENSMUSP00000036288,ENSMUSP00000041070,ENSMUSP00000041149,…	Actn4,Anxa2,Brd8,Cct2,Cfl1,Ddx39b,Eif6,Esrra,Etv6,Fus,Hmbox1,Hnrnpc,Hsp90aa1,Irf2bpl,Jup,Lgmn,Ltf,Mafg,Mga,Mif,Mitf,Mtch2,Naca,Phb2,Pml,Ppp1r7,Prox1,Psmc3,Psmc6,Rap1b,Rps3,Safb,Sorbs1,Stat5a,Sumo1,Sumo2,Sumo3,Trim24,Trim28,Trpv4,Txn1,Ube2i,Vcp,Wiz,Wnk1,Ywhah
GO:0031325	positive regulation of cellular metabolic process	1.00412	46	0.242105	3004	0.241111	0.00071	ENSMUSP00000001592,ENSMUSP00000003310,ENSMUSP00000003876,ENSMUSP00000004145,ENSMUSP00000004375,ENSMUSP00000005705,ENSMUSP00000019109,ENSMUSP00000020501,ENSMUSP00000021607,ENSMUSP00000022380,ENSMUSP00000025906,ENSMUSP00000027494,ENSMUSP00000029142,ENSMUSP00000030051,ENSMUSP00000030164,ENSMUSP00000031859,ENSMUSP00000032998,ENSMUSP00000034756,ENSMUSP00000035077,ENSMUSP00000036288,ENSMUSP00000041070,…	Actn4,Anxa2,Brd8,Cct2,Cfl1,Ddx39b,Eif6,Esrra,Etv6,Fus,Hmbox1,Hsp90aa1,Irf2bpl,Jup,Lgmn,Ltf,Mafg,Mga,Mif,Mitf,Mtch2,Naca,Phb2,Pml,Ppp1r7,Prox1,Psmc3,Psmc6,Ranbp2,Rap1b,Rps3,Safb,Sorbs1,Stat5a,Sumo1,Sumo2,Sumo3,Trim24,Trim28,Trpv4,Txn1,Ube2i,Vcp,Wiz,Wnk1,Ywhah
GO:0010941	regulation of cell death	0.999599	25	0.131579	1640	0.131632	0.0249	ENSMUSP00000004145,ENSMUSP00000004375,ENSMUSP00000008280,ENSMUSP00000016463,ENSMUSP00000019109,ENSMUSP00000020238,ENSMUSP00000021607,ENSMUSP00000022293,ENSMUSP00000022894,ENSMUSP00000028610,ENSMUSP00000029266,ENSMUSP00000030051,ENSMUSP00000030164,ENSMUSP00000031859,ENSMUSP00000032998,ENSMUSP00000035077,ENSMUSP00000041149,ENSMUSP00000044938,ENSMUSP00000049355,ENSMUSP00000050374,ENSMUSP00000066068,…	Actn4,Anxa5,Cat,Fhl2,Gapdh,Gpi1,Hsp90b1,Lgmn,Ltf,Mif,Mitf,Mtch2,Naca,Phb2,Pml,Rps3,Sfn,Slc25a5,Stat5a,Trim24,Txn1,Vcp,Vdac2,Ywhah,Ywhaz
GO:0006355	regulation of transcription, DNA-templated	0.999599	45	0.236842	2952	0.236937	0.00092	ENSMUSP00000001592,ENSMUSP00000003876,ENSMUSP00000004145,ENSMUSP00000004375,ENSMUSP00000005705,ENSMUSP00000008280,ENSMUSP00000019109,ENSMUSP00000019426,ENSMUSP00000021412,ENSMUSP00000022380,ENSMUSP00000025906,ENSMUSP00000028610,ENSMUSP00000029444,ENSMUSP00000030051,ENSMUSP00000031859,ENSMUSP00000032194,ENSMUSP00000032998,ENSMUSP00000035077,ENSMUSP00000041070,ENSMUSP00000044938,ENSMUSP00000049625,…	Bhlhe40,Brd8,Cat,Ddx39b,Dsg4,Eno1,Esrra,Etv6,Fhl2,Fus,Gtf2i,Hmbox1,Hspa1a,Irf2bp2,Irf2bpl,Jup,Ltf,Mafg,Mga,Mitf,Naca,Nfrkb,Phb2,Pml,Prox1,Psma6,Psmc3,Psmc6,Ptrf,Puf60,Rps3,Safb,Stat5a,Sumo1,Sumo2,Tdg,Trim24,Trim28,Trim33,Trpv4,Txn1,Ube2i,Ywhah,Zbtb20,Zmym4
GO:0051252	regulation of RNA metabolic process	0.998584	48	0.252632	3152	0.25299	0.00056	ENSMUSP00000001592,ENSMUSP00000003876,ENSMUSP00000004145,ENSMUSP00000004375,ENSMUSP00000005705,ENSMUSP00000008280,ENSMUSP00000019109,ENSMUSP00000019426,ENSMUSP00000021412,ENSMUSP00000022380,ENSMUSP00000025906,ENSMUSP00000028610,ENSMUSP00000029444,ENSMUSP00000030051,ENSMUSP00000031859,ENSMUSP00000032194,ENSMUSP00000032998,ENSMUSP00000035077,ENSMUSP00000041070,ENSMUSP00000044938,ENSMUSP00000049625,…	Actn4,Bhlhe40,Brd8,Cat,Ddx39b,Dsg4,Eno1,Esrra,Etv6,Fhl2,Fus,Gtf2i,Hmbox1,Hnrnpc,Hnrnpf,Hspa1a,Irf2bp2,Irf2bpl,Jup,Ltf,Mafg,Mga,Mitf,Naca,Nfrkb,Phb2,Pml,Prox1,Psma6,Psmc3,Psmc6,Ptrf,Puf60,Rps3,Safb,Stat5a,Sumo1,Sumo2,Tdg,Trim24,Trim28,Trim33,Trpv4,Txn1,Ube2i,Ywhah,Zbtb20,Zmym4
GO:0051049	regulation of transport	0.993541	27	0.142105	1782	0.143029	0.0196	ENSMUSP00000001592,ENSMUSP00000005705,ENSMUSP00000007257,ENSMUSP00000015667,ENSMUSP00000016463,ENSMUSP00000019109,ENSMUSP00000020161,ENSMUSP00000020343,ENSMUSP00000022629,ENSMUSP00000029266,ENSMUSP00000029610,ENSMUSP00000030051,ENSMUSP00000034756,ENSMUSP00000041149,ENSMUSP00000049355,ENSMUSP00000050374,ENSMUSP00000063001,ENSMUSP00000066068,ENSMUSP00000066238,ENSMUSP00000071859,ENSMUSP00000082816,…	Actn4,Anxa2,Anxa5,Arg1,Cfl1,Clic1,Ctss,Dpysl2,Gapdh,Gpi1,Hadh,Hsp90aa1,Jup,Mif,Pml,Rab21,Rangap1,Rap1b,Sfn,Slc25a5,Sorbs1,Sumo1,Trim28,Trpv4,Txn1,Wnk1,Ywhah
GO:0050790	regulation of catalytic activity	0.988228	31	0.163158	2057	0.165102	0.0109	ENSMUSP00000003310,ENSMUSP00000020238,ENSMUSP00000021506,ENSMUSP00000021607,ENSMUSP00000025196,ENSMUSP00000030164,ENSMUSP00000032998,ENSMUSP00000034756,ENSMUSP00000035077,ENSMUSP00000036288,ENSMUSP00000041149,ENSMUSP00000049355,ENSMUSP00000050374,ENSMUSP00000062996,ENSMUSP00000063001,ENSMUSP00000066777,ENSMUSP00000082816,ENSMUSP00000088935,ENSMUSP00000091921,ENSMUSP00000096458,ENSMUSP00000107237,…	Anxa2,Cct2,Gapdh,Gdi2,Gpi1,Hmbox1,Hnrnpc,Hsp90aa1,Hsp90b1,Lgmn,Lrrc15,Ltf,Mif,Mtch2,Pml,Prox1,Psma3,Psmb8,Psmb9,Ranbp2,Rangap1,Rps3,Serpina3n,Serpinh1,Sfn,Sumo1,Tdg,Tnni3,Ube2i,Vcp,Wnk1
GO:1901362	organic cyclic compound biosynthetic process	0.988025	38	0.2	2522	0.202424	0.0035	ENSMUSP00000003876,ENSMUSP00000004145,ENSMUSP00000004375,ENSMUSP00000005705,ENSMUSP00000008280,ENSMUSP00000022268,ENSMUSP00000023043,ENSMUSP00000025906,ENSMUSP00000029147,ENSMUSP00000029444,ENSMUSP00000030051,ENSMUSP00000030164,ENSMUSP00000031859,ENSMUSP00000032194,ENSMUSP00000032998,ENSMUSP00000044938,ENSMUSP00000049355,ENSMUSP00000049625,ENSMUSP00000053899,ENSMUSP00000058321,ENSMUSP00000062753,…	Adsl,Atp5c1,Bhlhe40,Brd8,Eno1,Esrra,Etv6,Fdps,Fhl2,Gapdh,Gpi1,Gtf2i,Hmbox1,Hsp90aa1,Irf2bp2,Ldha,Mafg,Mga,Mitf,Naca,Nfrkb,Nfs1,Pdhb,Phb2,Pml,Prox1,Ptrf,Puf60,Rps3,Safb,Stat5a,Tdg,Trim24,Trim28,Trim33,Txn1,Vcp,Zbtb20
GO:0042127	regulation of cell population proliferation	0.987308	24	0.126316	1594	0.12794	0.0307	ENSMUSP00000001592,ENSMUSP00000004145,ENSMUSP00000004375,ENSMUSP00000016463,ENSMUSP00000020161,ENSMUSP00000021607,ENSMUSP00000025906,ENSMUSP00000031859,ENSMUSP00000032998,ENSMUSP00000034756,ENSMUSP00000035077,ENSMUSP00000040152,ENSMUSP00000041149,ENSMUSP00000044938,ENSMUSP00000046340,ENSMUSP00000050374,ENSMUSP00000053899,ENSMUSP00000055562,ENSMUSP00000082816,ENSMUSP00000084586,ENSMUSP00000089680,…	Anxa2,Arg1,Ddx39b,Esrra,Grn,Hspa1a,Jup,Lgmn,Ltf,Mafg,Mif,Mitf,Morc3,Naca,Nccrp1,Phb2,Pml,Prox1,Rps3,Sfn,Slc25a5,Stat5a,Tgm1,Trim24
GO:0006996	organelle organization	0.981852	42	0.221053	2805	0.225138	0.0019	ENSMUSP00000001479,ENSMUSP00000003310,ENSMUSP00000003575,ENSMUSP00000003876,ENSMUSP00000004375,ENSMUSP00000005705,ENSMUSP00000016463,ENSMUSP00000019109,ENSMUSP00000020238,ENSMUSP00000022629,ENSMUSP00000022894,ENSMUSP00000024897,ENSMUSP00000026289,ENSMUSP00000029142,ENSMUSP00000032998,ENSMUSP00000034756,ENSMUSP00000050374,ENSMUSP00000065352,ENSMUSP00000066068,ENSMUSP00000071859,ENSMUSP00000082816,…	Actn4,Anxa2,Arpc3,Arpc4,Brd8,Capzb,Cfl1,Cltc,Ctsd,Dpysl2,Eif6,Gapdh,Hsd17b10,Hsp90aa1,Hsp90b1,Hspa1a,Kpnb1,Mtch2,Ndufa8,Ndufs7,Phb2,Pml,Prox1,Ranbp2,Rpl12,Rps3,Sfn,Slc25a5,Smchd1,Sorbs1,Sumo1,Tdg,Tmed9,Tpm4,Trim28,Trpv4,Tuba1a,Vapa,Xirp2,Ywhah,Ywhaz,Zmym4
GO:0009893	positive regulation of metabolic process	0.979016	48	0.252632	3215	0.258046	0.00079	ENSMUSP00000001592,ENSMUSP00000003310,ENSMUSP00000003876,ENSMUSP00000004145,ENSMUSP00000004375,ENSMUSP00000005705,ENSMUSP00000019109,ENSMUSP00000020501,ENSMUSP00000021607,ENSMUSP00000022380,ENSMUSP00000025906,ENSMUSP00000027494,ENSMUSP00000029142,ENSMUSP00000030051,ENSMUSP00000030164,ENSMUSP00000031859,ENSMUSP00000032998,ENSMUSP00000034756,ENSMUSP00000035077,ENSMUSP00000036288,ENSMUSP00000041070,…	Actn4,Anxa2,Brd8,Cct2,Cfl1,Ddx39b,Eif6,Esrra,Etv6,Fdps,Fus,Hmbox1,Hnrnpc,Hsp90aa1,Irf2bpl,Jup,Lgmn,Ltf,Mafg,Mga,Mif,Mitf,Mtch2,Naca,Phb2,Pml,Ppp1r7,Prox1,Psmc3,Psmc6,Ranbp2,Rap1b,Rps3,Safb,Sorbs1,Stat5a,Sumo1,Sumo2,Sumo3,Trim24,Trim28,Trpv4,Txn1,Ube2i,Vcp,Wiz,Wnk1,Ywhah
GO:0065008	regulation of biological quality	0.977853	51	0.268421	3420	0.2745	0.00049	ENSMUSP00000001592,ENSMUSP00000004145,ENSMUSP00000004375,ENSMUSP00000007257,ENSMUSP00000015667,ENSMUSP00000016463,ENSMUSP00000019109,ENSMUSP00000020343,ENSMUSP00000021607,ENSMUSP00000022629,ENSMUSP00000022894,ENSMUSP00000023790,ENSMUSP00000025385,ENSMUSP00000029266,ENSMUSP00000029610,ENSMUSP00000030051,ENSMUSP00000030164,ENSMUSP00000031859,ENSMUSP00000034756,ENSMUSP00000035077,ENSMUSP00000036288,…	Anxa2,Anxa5,Arpc3,Arpc4,Capzb,Cct2,Cfl1,Clic1,Ctss,Dpysl2,Erap1,Ftl1,Gapdh,Gpi1,Gtf2i,Hadh,Hmbox1,Hnrnpc,Hsd17b4,Hsp90aa1,Hspa1a,Isoc2a,Jup,Krt1,Lgmn,Ltf,Mafg,Mif,Morc3,Mtch2,Myl3,Phb2,Phgdh,Pml,Rab21,Rangap1,Rap1b,Safb,Sfn,Slc25a5,Stat5a,Sumo1,Tnni3,Trim24,Trpv4,Txn1,Vcp,Wiz,Wnk1,Ywhah,Ywhaz
GO:0060255	regulation of macromolecule metabolic process	0.97498	78	0.410526	5246	0.421061	1.25e-06	ENSMUSP00000001592,ENSMUSP00000003876,ENSMUSP00000004145,ENSMUSP00000004375,ENSMUSP00000005705,ENSMUSP00000008280,ENSMUSP00000019109,ENSMUSP00000019426,ENSMUSP00000020238,ENSMUSP00000020501,ENSMUSP00000021412,ENSMUSP00000021506,ENSMUSP00000021607,ENSMUSP00000022380,ENSMUSP00000025196,ENSMUSP00000025906,ENSMUSP00000027494,ENSMUSP00000028610,ENSMUSP00000029142,ENSMUSP00000029444,ENSMUSP00000030051,…	Actn4,Anxa2,Bhlhe40,Brd8,Cat,Cct2,Cfl1,Cltc,Ddx39b,Dsg4,Eif4a1,Eif6,Eno1,Esrra,Etv6,Fhl2,Fus,Gapdh,Gpi1,Gtf2i,Hmbox1,Hnrnpc,Hnrnpf,Hsp90aa1,Hsp90b1,Hspa1a,Irf2bp2,Irf2bpl,Jup,Lgmn,Lrrc15,Ltf,Mafg,Mga,Mif,Mitf,Mtch2,Naca,Nfrkb,Phb2,Phgdh,Pml,Ppp1r7,Prox1,Psma3,Psma6,Psmb8,Psmb9,Psmc3,Psmc6,Ptrf,Puf60,Rap1b,Rps3,Safb,Serpina3n,Serpinh1,Sfn,Smchd1,Sorbs1,Stat5a,Sumo1,Sumo2,Sumo3,Tdg,Trim24,Trim28,Tr…
GO:0070887	cellular response to chemical stimulus	0.97486	34	0.178947	2287	0.183562	0.008	ENSMUSP00000001480,ENSMUSP00000001592,ENSMUSP00000004145,ENSMUSP00000004375,ENSMUSP00000016463,ENSMUSP00000019109,ENSMUSP00000019426,ENSMUSP00000020161,ENSMUSP00000020238,ENSMUSP00000021607,ENSMUSP00000022573,ENSMUSP00000025906,ENSMUSP00000028610,ENSMUSP00000029266,ENSMUSP00000030051,ENSMUSP00000030164,ENSMUSP00000031859,ENSMUSP00000032998,ENSMUSP00000052592,ENSMUSP00000063001,ENSMUSP00000064755,…	Anxa5,Arg1,Arpc3,Cat,Cfl1,Dsg4,Esd,Esrra,Fus,Gapdh,Gsto2,Hsp90b1,Jup,Lgmn,Lrrc15,Mga,Npepps,Phb2,Phgdh,Pml,Rangap1,Rap1b,Rps3,Safb,Slc25a5,Sorbs1,Stat5a,Sumo1,Trim24,Trim63,Txn1,Vcp,Wnk1,Ywhah
GO:0006796	phosphate-containing compound metabolic process	0.969804	26	0.136842	1758	0.141103	0.0274	ENSMUSP00000004145,ENSMUSP00000005705,ENSMUSP00000019283,ENSMUSP00000020286,ENSMUSP00000022268,ENSMUSP00000022529,ENSMUSP00000023043,ENSMUSP00000025385,ENSMUSP00000029147,ENSMUSP00000030164,ENSMUSP00000031399,ENSMUSP00000031859,ENSMUSP00000040152,ENSMUSP00000047855,ENSMUSP00000049355,ENSMUSP00000063001,ENSMUSP00000065352,ENSMUSP00000079727,ENSMUSP00000080531,ENSMUSP00000082816,ENSMUSP00000091921,…	Adsl,Atp5c1,Cfl1,Eno1,Fdps,Gapdh,Gpi1,Hsd17b4,Hsp90aa1,Isyna1,Ldha,Mcee,Morc3,Mtch2,Ndufa8,Nfs1,Pdhb,Pml,Ppa1,Psph,Stat5a,Tkt,Trim24,Trim28,Vcp,Wnk1
GO:0010468	regulation of gene expression	0.969503	55	0.289474	3720	0.298579	0.00029	ENSMUSP00000001592,ENSMUSP00000003876,ENSMUSP00000004145,ENSMUSP00000004375,ENSMUSP00000005705,ENSMUSP00000008280,ENSMUSP00000019109,ENSMUSP00000019426,ENSMUSP00000021412,ENSMUSP00000021607,ENSMUSP00000022380,ENSMUSP00000025906,ENSMUSP00000028610,ENSMUSP00000029142,ENSMUSP00000029444,ENSMUSP00000030051,ENSMUSP00000031859,ENSMUSP00000032194,ENSMUSP00000032998,ENSMUSP00000035077,ENSMUSP00000041070,…	Bhlhe40,Brd8,Cat,Ddx39b,Dsg4,Eif4a1,Eif6,Eno1,Esrra,Etv6,Fhl2,Fus,Gapdh,Gtf2i,Hmbox1,Hnrnpc,Hnrnpf,Hspa1a,Irf2bp2,Irf2bpl,Jup,Lgmn,Ltf,Mafg,Mga,Mif,Mitf,Naca,Nfrkb,Phb2,Phgdh,Pml,Prox1,Psma6,Psmc3,Psmc6,Ptrf,Puf60,Rps3,Safb,Smchd1,Stat5a,Sumo1,Sumo2,Tdg,Trim24,Trim28,Trim33,Trim63,Trpv4,Txn1,Ube2i,Ywhah,Zbtb20,Zmym4
GO:0044271	cellular nitrogen compound biosynthetic process	0.966746	41	0.215789	2781	0.223212	0.003	ENSMUSP00000003876,ENSMUSP00000004145,ENSMUSP00000004375,ENSMUSP00000005705,ENSMUSP00000008280,ENSMUSP00000020161,ENSMUSP00000022268,ENSMUSP00000022849,ENSMUSP00000023043,ENSMUSP00000025906,ENSMUSP00000029142,ENSMUSP00000029444,ENSMUSP00000030051,ENSMUSP00000030164,ENSMUSP00000031859,ENSMUSP00000032194,ENSMUSP00000032998,ENSMUSP00000044938,ENSMUSP00000049355,ENSMUSP00000049625,ENSMUSP00000053899,…	Adsl,Arg1,Atp5c1,Bhlhe40,Brd8,Eif4a1,Eif6,Eno1,Esrra,Etv6,Fhl2,Gapdh,Gpi1,Gtf2i,Hmbox1,Hsp90aa1,Irf2bp2,Ldha,Mafg,Mga,Mitf,Naca,Nfrkb,Pdhb,Phb2,Pml,Prox1,Ptrf,Puf60,Rpl12,Rps3,Safb,Stat5a,Tars,Tdg,Trim24,Trim28,Trim33,Txn1,Vcp,Zbtb20
GO:0044238	primary metabolic process	0.962501	109	0.573684	7426	0.596035	5.57e-11	ENSMUSP00000001480,ENSMUSP00000001845,ENSMUSP00000003310,ENSMUSP00000003876,ENSMUSP00000004145,ENSMUSP00000004375,ENSMUSP00000005705,ENSMUSP00000005923,ENSMUSP00000008280,ENSMUSP00000014913,ENSMUSP00000015667,ENSMUSP00000018430,ENSMUSP00000019109,ENSMUSP00000019283,ENSMUSP00000020161,ENSMUSP00000020238,ENSMUSP00000020501,ENSMUSP00000021412,ENSMUSP00000021607,ENSMUSP00000022268,ENSMUSP00000022380,…	Adsl,Anxa2,Arg1,Atp5c1,Bhlhe40,Brd8,Capns1,Cat,Cfl1,Ctsd,Ctss,Ddx39b,Decr1,Dhrs4,Dnpep,Eif4a1,Eif6,Eno1,Erap1,Esrra,Etfa,Etv6,Fdps,Fhl2,Ganab,Gapdh,Gpi1,Gsto2,Gtf2i,Hadh,Hdlbp,Hmbox1,Hnrnpc,Hnrnpf,Hsd17b10,Hsd17b4,Hsp90aa1,Hsp90b1,Hspa1a,Irf2bp2,Isyna1,Krt1,Ldha,Lgmn,Ltf,Mafg,Mcee,Mga,Mif,Mitf,Morc3,Mtch2,Naca,Ndufa8,Nfrkb,Nfs1,Npepps,Pdhb,Phb2,Phgdh,Pml,Prox1,Psma1,Psma2,Psma3,Psma4,Psma5,Psma6,…
GO:0080090	regulation of primary metabolic process	0.961343	76	0.4	5184	0.416085	4.1e-06	ENSMUSP00000001592,ENSMUSP00000003310,ENSMUSP00000003876,ENSMUSP00000004145,ENSMUSP00000004375,ENSMUSP00000005705,ENSMUSP00000008280,ENSMUSP00000019109,ENSMUSP00000019426,ENSMUSP00000020238,ENSMUSP00000020501,ENSMUSP00000021412,ENSMUSP00000021506,ENSMUSP00000021607,ENSMUSP00000022380,ENSMUSP00000025196,ENSMUSP00000025906,ENSMUSP00000027494,ENSMUSP00000028610,ENSMUSP00000029142,ENSMUSP00000029444,…	Actn4,Anxa2,Bhlhe40,Brd8,Cat,Cct2,Cfl1,Cltc,Ddx39b,Dsg4,Eif6,Eno1,Esrra,Etv6,Fdps,Fhl2,Fus,Gapdh,Gpi1,Gtf2i,Hmbox1,Hnrnpc,Hnrnpf,Hsp90aa1,Hsp90b1,Hspa1a,Irf2bp2,Irf2bpl,Jup,Lgmn,Lrrc15,Ltf,Mafg,Mga,Mif,Mitf,Mtch2,Naca,Nfrkb,Phb2,Pml,Ppp1r7,Prox1,Psma3,Psma6,Psmb8,Psmb9,Psmc3,Psmc6,Ptrf,Puf60,Ranbp2,Rap1b,Rps3,Safb,Serpina3n,Serpinh1,Sfn,Sorbs1,Stat5a,Sumo1,Sumo2,Sumo3,Tdg,Trim24,Trim28,Trim33,Trp…
GO:0051171	regulation of nitrogen compound metabolic process	0.960501	74	0.389474	5052	0.40549	6.6e-06	ENSMUSP00000001592,ENSMUSP00000003876,ENSMUSP00000004145,ENSMUSP00000004375,ENSMUSP00000005705,ENSMUSP00000008280,ENSMUSP00000019109,ENSMUSP00000019426,ENSMUSP00000020238,ENSMUSP00000020501,ENSMUSP00000021412,ENSMUSP00000021506,ENSMUSP00000021607,ENSMUSP00000022380,ENSMUSP00000025196,ENSMUSP00000025906,ENSMUSP00000026625,ENSMUSP00000027494,ENSMUSP00000028610,ENSMUSP00000029142,ENSMUSP00000029444,…	Actn4,Anxa2,Bhlhe40,Brd8,Cat,Cct2,Cfl1,Cltc,Clybl,Ddx39b,Dsg4,Eif6,Eno1,Esrra,Etv6,Fhl2,Fus,Gapdh,Gpi1,Gtf2i,Hmbox1,Hnrnpc,Hnrnpf,Hsp90aa1,Hsp90b1,Hspa1a,Irf2bp2,Irf2bpl,Jup,Lgmn,Lrrc15,Ltf,Mafg,Mga,Mif,Mitf,Mtch2,Naca,Nfrkb,Phb2,Pml,Ppp1r7,Prox1,Psma3,Psma6,Psmb8,Psmb9,Psmc3,Psmc6,Ptrf,Puf60,Rap1b,Rps3,Safb,Serpina3n,Serpinh1,Sfn,Stat5a,Sumo1,Sumo2,Sumo3,Tdg,Trim24,Trim28,Trim33,Trpv4,Txn1,Ube2i…
GO:0071704	organic substance metabolic process	0.958208	113	0.594737	7733	0.620676	1.91e-11	ENSMUSP00000001480,ENSMUSP00000001845,ENSMUSP00000003310,ENSMUSP00000003876,ENSMUSP00000004145,ENSMUSP00000004375,ENSMUSP00000005705,ENSMUSP00000005923,ENSMUSP00000008280,ENSMUSP00000014913,ENSMUSP00000015667,ENSMUSP00000018430,ENSMUSP00000019109,ENSMUSP00000019283,ENSMUSP00000020161,ENSMUSP00000020238,ENSMUSP00000020501,ENSMUSP00000021412,ENSMUSP00000021607,ENSMUSP00000022268,ENSMUSP00000022380,…	Adsl,Anxa2,Arg1,Atp5c1,Bhlhe40,Brd8,Capns1,Cat,Cfl1,Cltc,Ctsd,Ctss,Ddx39b,Decr1,Dhrs4,Dnpep,Eif4a1,Eif6,Eno1,Erap1,Esd,Esrra,Etfa,Etv6,Fdps,Fhl2,Ganab,Gapdh,Gpi1,Gsto2,Gtf2i,Hadh,Hdlbp,Hmbox1,Hnrnpc,Hnrnpf,Hsd17b10,Hsd17b4,Hsp90aa1,Hsp90b1,Hspa1a,Irf2bp2,Isyna1,Krt1,Ldha,Lgmn,Ltf,Lyz1,Lyz2,Mafg,Mcee,Mga,Mif,Mitf,Morc3,Mtch2,Naca,Ndufa8,Nfrkb,Nfs1,Npepps,Pdhb,Phb2,Phgdh,Pml,Prox1,Psma1,Psma2,Psma3…
GO:0019222	regulation of metabolic process	0.957451	82	0.431579	5616	0.450758	9.17e-07	ENSMUSP00000001592,ENSMUSP00000003310,ENSMUSP00000003876,ENSMUSP00000004145,ENSMUSP00000004375,ENSMUSP00000005705,ENSMUSP00000008280,ENSMUSP00000019109,ENSMUSP00000019426,ENSMUSP00000020238,ENSMUSP00000020501,ENSMUSP00000021412,ENSMUSP00000021506,ENSMUSP00000021607,ENSMUSP00000022380,ENSMUSP00000025196,ENSMUSP00000025906,ENSMUSP00000026625,ENSMUSP00000027494,ENSMUSP00000028610,ENSMUSP00000029142,…	Actn4,Anxa2,Bhlhe40,Brd8,Cat,Cct2,Cfl1,Cltc,Clybl,Ddx39b,Dsg4,Eif4a1,Eif6,Eno1,Esrra,Etv6,Fdps,Fhl2,Fus,Gapdh,Gpi1,Gtf2i,Hmbox1,Hnrnpc,Hnrnpf,Hsp90aa1,Hsp90b1,Hspa1a,Irf2bp2,Irf2bpl,Jup,Lgmn,Lrrc15,Ltf,Mafg,Mga,Mif,Mitf,Mtch2,Naca,Nfrkb,Phb2,Phgdh,Pml,Ppp1r7,Prox1,Psma3,Psma6,Psmb8,Psmb9,Psmc3,Psmc6,Ptrf,Puf60,Ranbp2,Rap1b,Rps3,Safb,Serpina3n,Serpinh1,Sfn,Smchd1,Sorbs1,Stat5a,Sumo1,Sumo2,Sumo3,Td…
GO:0008152	metabolic process	0.955814	119	0.626316	8164	0.655269	2.19e-12	ENSMUSP00000001480,ENSMUSP00000001845,ENSMUSP00000003310,ENSMUSP00000003876,ENSMUSP00000004145,ENSMUSP00000004375,ENSMUSP00000005705,ENSMUSP00000005923,ENSMUSP00000008280,ENSMUSP00000014913,ENSMUSP00000015667,ENSMUSP00000018430,ENSMUSP00000019109,ENSMUSP00000019283,ENSMUSP00000020161,ENSMUSP00000020238,ENSMUSP00000020286,ENSMUSP00000020501,ENSMUSP00000021412,ENSMUSP00000021607,ENSMUSP00000022268,…	Adsl,Anxa2,Arg1,Atp5c1,Bhlhe40,Brd8,Capns1,Cat,Cfl1,Cltc,Ctsd,Ctss,Ddx39b,Decr1,Dhrs4,Dnpep,Eif4a1,Eif6,Eno1,Erap1,Esd,Esrra,Etfa,Etv6,Fdps,Fhl2,Ganab,Gapdh,Gpi1,Gsto2,Gtf2i,Hadh,Hdlbp,Hmbox1,Hnrnpc,Hnrnpf,Hsd17b10,Hsd17b4,Hsp90aa1,Hsp90b1,Hspa1a,Irf2bp2,Isoc1,Isoc2a,Isyna1,Krt1,Ldha,Lgmn,Ltf,Lyz1,Lyz2,Mafg,Mcee,Mga,Mif,Mitf,Morc3,Mtch2,Naca,Ndufa8,Ndufs7,Nfrkb,Nfs1,Npepps,Pdhb,Phb2,Phgdh,Pml,Ppa…
GO:0044237	cellular metabolic process	0.95487	107	0.563158	7348	0.589774	1.98e-10	ENSMUSP00000001480,ENSMUSP00000003310,ENSMUSP00000003876,ENSMUSP00000004145,ENSMUSP00000004375,ENSMUSP00000005705,ENSMUSP00000005923,ENSMUSP00000008280,ENSMUSP00000014913,ENSMUSP00000015667,ENSMUSP00000018430,ENSMUSP00000019283,ENSMUSP00000020161,ENSMUSP00000020238,ENSMUSP00000020286,ENSMUSP00000020501,ENSMUSP00000021412,ENSMUSP00000021607,ENSMUSP00000022268,ENSMUSP00000022380,ENSMUSP00000022529,…	Adsl,Arg1,Atp5c1,Bhlhe40,Brd8,Cat,Cfl1,Cltc,Ctsd,Ctss,Ddx39b,Decr1,Dhrs4,Dnpep,Eif4a1,Eif6,Eno1,Erap1,Esd,Esrra,Etfa,Etv6,Fdps,Fhl2,Ganab,Gapdh,Gpi1,Gsto2,Gtf2i,Hadh,Hmbox1,Hnrnpc,Hnrnpf,Hsd17b10,Hsd17b4,Hsp90aa1,Hsp90b1,Hspa1a,Irf2bp2,Isyna1,Krt1,Ldha,Lgmn,Lyz1,Lyz2,Mafg,Mcee,Mga,Mif,Mitf,Morc3,Mtch2,Naca,Ndufa8,Nfrkb,Nfs1,Npepps,Pdhb,Phb2,Phgdh,Pml,Ppa1,Prox1,Psma1,Psma2,Psma3,Psma4,Psma5,Psma6…
GO:0044260	cellular macromolecule metabolic process	0.952341	76	0.4	5233	0.420018	5.93e-06	ENSMUSP00000003310,ENSMUSP00000003876,ENSMUSP00000004145,ENSMUSP00000004375,ENSMUSP00000005705,ENSMUSP00000005923,ENSMUSP00000008280,ENSMUSP00000014913,ENSMUSP00000015667,ENSMUSP00000018430,ENSMUSP00000020238,ENSMUSP00000020501,ENSMUSP00000021412,ENSMUSP00000021607,ENSMUSP00000022380,ENSMUSP00000022803,ENSMUSP00000022849,ENSMUSP00000023790,ENSMUSP00000025196,ENSMUSP00000025906,ENSMUSP00000026289,…	Bhlhe40,Brd8,Cat,Cfl1,Cltc,Ctss,Eif4a1,Eif6,Esrra,Etv6,Fhl2,Ganab,Gapdh,Gtf2i,Hmbox1,Hsd17b10,Hsp90aa1,Hsp90b1,Hspa1a,Irf2bp2,Krt1,Lgmn,Lyz1,Lyz2,Mafg,Mga,Mitf,Morc3,Naca,Nfrkb,Nfs1,Phb2,Pml,Prox1,Psma1,Psma2,Psma3,Psma4,Psma5,Psma6,Psma7,Psmb1,Psmb10,Psmb2,Psmb3,Psmb4,Psmb5,Psmb6,Psmb8,Psmb9,Psmc3,Psmc6,Ptrf,Puf60,Ranbp2,Rpl12,Rps3,Safb,Smchd1,Stat5a,Sumo1,Sumo2,Sumo3,Tars,Tdg,Tgm1,Tgm3,Trim24,T…
GO:0016043	cellular component organization	0.949093	66	0.347368	4560	0.366	5.85e-05	ENSMUSP00000001479,ENSMUSP00000001592,ENSMUSP00000003310,ENSMUSP00000003575,ENSMUSP00000003876,ENSMUSP00000004375,ENSMUSP00000005705,ENSMUSP00000015667,ENSMUSP00000016463,ENSMUSP00000019109,ENSMUSP00000020161,ENSMUSP00000020238,ENSMUSP00000020343,ENSMUSP00000021607,ENSMUSP00000022629,ENSMUSP00000022821,ENSMUSP00000022894,ENSMUSP00000023043,ENSMUSP00000023790,ENSMUSP00000024897,ENSMUSP00000026289,…	Actn4,Adsl,Anxa2,Anxa5,Arg1,Arpc3,Arpc4,Brd8,Capzb,Cat,Cct2,Cfl1,Cltc,Clybl,Ctsd,Ctss,Ddx39b,Decr1,Dhrs4,Dpysl2,Eif6,Etv6,Gapdh,Hsd17b10,Hsp90aa1,Hsp90b1,Hspa1a,Jup,Kpnb1,Krt1,Lgmn,Mif,Mitf,Mtch2,Ndufa8,Ndufs7,Nfs1,Phb2,Phgdh,Pml,Prox1,Psmb10,Rab21,Ranbp2,Rpl12,Rps3,Serpinh1,Sfn,Slc25a5,Smchd1,Sorbs1,Sumo1,Tdg,Tgm3,Tmed9,Tpm4,Trim28,Trpv4,Tuba1a,Vapa,Vcp,Wiz,Xirp2,Ywhah,Ywhaz,Zmym4
GO:0006807	nitrogen compound metabolic process	0.939047	100	0.526316	6983	0.560478	8.06e-09	ENSMUSP00000001480,ENSMUSP00000001845,ENSMUSP00000003310,ENSMUSP00000003876,ENSMUSP00000004145,ENSMUSP00000004375,ENSMUSP00000005705,ENSMUSP00000005923,ENSMUSP00000008280,ENSMUSP00000014913,ENSMUSP00000015667,ENSMUSP00000018430,ENSMUSP00000020161,ENSMUSP00000020238,ENSMUSP00000020501,ENSMUSP00000021412,ENSMUSP00000021607,ENSMUSP00000022268,ENSMUSP00000022380,ENSMUSP00000022529,ENSMUSP00000022803,…	Adsl,Anxa2,Arg1,Atp5c1,Bhlhe40,Brd8,Capns1,Cat,Cfl1,Ctsd,Ctss,Ddx39b,Dnpep,Eif4a1,Eif6,Eno1,Erap1,Esrra,Etv6,Fhl2,Ganab,Gapdh,Gpi1,Gsto2,Gtf2i,Hmbox1,Hnrnpc,Hnrnpf,Hsd17b10,Hsd17b4,Hsp90aa1,Hsp90b1,Hspa1a,Irf2bp2,Krt1,Ldha,Lgmn,Ltf,Mafg,Mcee,Mga,Mitf,Morc3,Mtch2,Naca,Ndufa8,Nfrkb,Nfs1,Npepps,Pdhb,Phb2,Phgdh,Pml,Prox1,Psma1,Psma2,Psma3,Psma4,Psma5,Psma6,Psma7,Psmb1,Psmb10,Psmb2,Psmb3,Psmb4,Psmb5,P…
GO:0065009	regulation of molecular function	0.936463	44	0.231579	3081	0.247291	0.0033	ENSMUSP00000001592,ENSMUSP00000003310,ENSMUSP00000004375,ENSMUSP00000005705,ENSMUSP00000015667,ENSMUSP00000019109,ENSMUSP00000020238,ENSMUSP00000020501,ENSMUSP00000021412,ENSMUSP00000021506,ENSMUSP00000021607,ENSMUSP00000025196,ENSMUSP00000028610,ENSMUSP00000030051,ENSMUSP00000030164,ENSMUSP00000032194,ENSMUSP00000032998,ENSMUSP00000034756,ENSMUSP00000035077,ENSMUSP00000036288,ENSMUSP00000041149,…	Anxa2,Bhlhe40,Cat,Cct2,Cfl1,Ctss,Eno1,Gapdh,Gdi2,Gpi1,Grn,Hmbox1,Hnrnpc,Hsp90aa1,Hsp90b1,Jup,Lgmn,Lrrc15,Ltf,Mif,Mtch2,Phb2,Pml,Prox1,Psma3,Psma6,Psmb8,Psmb9,Ranbp2,Rangap1,Rps3,Serpina3n,Serpinh1,Sfn,Sumo1,Sumo3,Tdg,Tnni3,Trim28,Txn1,Ube2i,Vcp,Wnk1,Ywhah
GO:0043170	macromolecule metabolic process	0.926985	88	0.463158	6225	0.499639	8.02e-07	ENSMUSP00000001480,ENSMUSP00000001845,ENSMUSP00000003310,ENSMUSP00000003876,ENSMUSP00000004145,ENSMUSP00000004375,ENSMUSP00000005705,ENSMUSP00000005923,ENSMUSP00000008280,ENSMUSP00000014913,ENSMUSP00000015667,ENSMUSP00000018430,ENSMUSP00000020238,ENSMUSP00000020501,ENSMUSP00000021412,ENSMUSP00000021607,ENSMUSP00000022380,ENSMUSP00000022803,ENSMUSP00000022849,ENSMUSP00000023790,ENSMUSP00000025196,…	Anxa2,Bhlhe40,Brd8,Capns1,Cat,Cfl1,Cltc,Ctsd,Ctss,Ddx39b,Dnpep,Eif4a1,Eif6,Erap1,Esrra,Etv6,Fhl2,Ganab,Gapdh,Gtf2i,Hmbox1,Hnrnpc,Hnrnpf,Hsd17b10,Hsp90aa1,Hsp90b1,Hspa1a,Irf2bp2,Krt1,Lgmn,Ltf,Lyz1,Lyz2,Mafg,Mga,Mitf,Morc3,Naca,Nfrkb,Nfs1,Npepps,Phb2,Pml,Prox1,Psma1,Psma2,Psma3,Psma4,Psma5,Psma6,Psma7,Psmb1,Psmb10,Psmb2,Psmb3,Psmb4,Psmb5,Psmb6,Psmb8,Psmb9,Psmc3,Psmc6,Ptrf,Puf60,Ranbp2,Rpl12,Rps3,Sa…
GO:0051239	regulation of multicellular organismal process	0.917756	40	0.210526	2858	0.229392	0.0079	ENSMUSP00000001592,ENSMUSP00000004145,ENSMUSP00000004375,ENSMUSP00000007257,ENSMUSP00000015667,ENSMUSP00000019109,ENSMUSP00000020161,ENSMUSP00000020343,ENSMUSP00000021607,ENSMUSP00000022629,ENSMUSP00000025906,ENSMUSP00000029142,ENSMUSP00000029266,ENSMUSP00000032998,ENSMUSP00000034756,ENSMUSP00000035077,ENSMUSP00000041149,ENSMUSP00000044938,ENSMUSP00000046340,ENSMUSP00000049355,ENSMUSP00000049625,…	Anxa2,Anxa5,Arg1,Cfl1,Clic1,Ctss,Ddx39b,Dpysl2,Eif6,Erap1,Esrra,Fdps,Gapdh,Gpi1,Grn,Gtf2i,Hsp90aa1,Jup,Lgmn,Ltf,Mafg,Mif,Mitf,Myl3,Naca,Phb2,Pml,Prox1,Rab21,Rps3,Sfn,Stat5a,Sumo1,Tdg,Tnni3,Trim63,Trpv4,Wnk1,Ywhah,Zbtb20
GO:0031323	regulation of cellular metabolic process	0.916768	74	0.389474	5293	0.424833	3.4e-05	ENSMUSP00000001592,ENSMUSP00000003310,ENSMUSP00000003876,ENSMUSP00000004145,ENSMUSP00000004375,ENSMUSP00000005705,ENSMUSP00000008280,ENSMUSP00000019109,ENSMUSP00000019426,ENSMUSP00000020238,ENSMUSP00000020501,ENSMUSP00000021412,ENSMUSP00000021506,ENSMUSP00000021607,ENSMUSP00000022380,ENSMUSP00000025906,ENSMUSP00000026625,ENSMUSP00000027494,ENSMUSP00000028610,ENSMUSP00000029142,ENSMUSP00000029444,…	Actn4,Anxa2,Bhlhe40,Brd8,Cat,Cct2,Cfl1,Cltc,Clybl,Ddx39b,Dsg4,Eif6,Eno1,Esrra,Etv6,Fhl2,Fus,Gapdh,Gpi1,Gtf2i,Hmbox1,Hnrnpc,Hnrnpf,Hsp90aa1,Hsp90b1,Hspa1a,Irf2bp2,Irf2bpl,Jup,Lgmn,Lrrc15,Ltf,Mafg,Mga,Mif,Mitf,Mtch2,Naca,Nfrkb,Phb2,Pml,Ppp1r7,Prox1,Psma6,Psmc3,Psmc6,Ptrf,Puf60,Ranbp2,Rap1b,Rps3,Safb,Serpina3n,Serpinh1,Sfn,Sorbs1,Stat5a,Sumo1,Sumo2,Sumo3,Tdg,Trim24,Trim28,Trim33,Trpv4,Txn1,Ube2i,Vcp…
GO:0048522	positive regulation of cellular process	0.91018	67	0.352632	4827	0.387431	0.00018	ENSMUSP00000001592,ENSMUSP00000003310,ENSMUSP00000003876,ENSMUSP00000004145,ENSMUSP00000004375,ENSMUSP00000005705,ENSMUSP00000007257,ENSMUSP00000016463,ENSMUSP00000019109,ENSMUSP00000020161,ENSMUSP00000020343,ENSMUSP00000020501,ENSMUSP00000021607,ENSMUSP00000022380,ENSMUSP00000022629,ENSMUSP00000025906,ENSMUSP00000027494,ENSMUSP00000028610,ENSMUSP00000029142,ENSMUSP00000029266,ENSMUSP00000030051,…	Actn4,Anxa2,Anxa5,Arg1,Arpc3,Arpc4,Brd8,Cat,Cct2,Cfl1,Clic1,Ddx39b,Dpysl2,Eif6,Esrra,Etv6,Fdps,Fus,Gapdh,Gpi1,Grn,Hmbox1,Hsp90aa1,Hspa1a,Irf2bpl,Jup,Lgmn,Lrrc15,Ltf,Mafg,Mga,Mif,Mitf,Mtch2,Naca,Nccrp1,Phb2,Pml,Ppp1r7,Prox1,Psmc3,Psmc6,Ptrf,Rab21,Ranbp2,Rap1b,Rps3,S100a14,Safb,Sfn,Slc25a5,Sorbs1,Stat5a,Sumo1,Sumo2,Sumo3,Tgm1,Tmed9,Trim24,Trim28,Trpv4,Txn1,Ube2i,Vcp,Wiz,Wnk1,Ywhah
GO:0048518	positive regulation of biological process	0.908699	74	0.389474	5340	0.428606	4.61e-05	ENSMUSP00000001592,ENSMUSP00000003310,ENSMUSP00000003876,ENSMUSP00000004145,ENSMUSP00000004375,ENSMUSP00000005705,ENSMUSP00000007257,ENSMUSP00000015667,ENSMUSP00000016463,ENSMUSP00000019109,ENSMUSP00000020161,ENSMUSP00000020343,ENSMUSP00000020501,ENSMUSP00000021412,ENSMUSP00000021607,ENSMUSP00000022380,ENSMUSP00000022629,ENSMUSP00000023790,ENSMUSP00000024897,ENSMUSP00000025906,ENSMUSP00000027494,…	Actn4,Anxa2,Anxa5,Arg1,Arpc3,Arpc4,Brd8,Cat,Cct2,Cfl1,Clic1,Ctss,Ddx39b,Dpysl2,Eif6,Erap1,Esrra,Etv6,Fdps,Fus,Gapdh,Gpi1,Grn,Hmbox1,Hnrnpc,Hsp90aa1,Hspa1a,Irf2bpl,Jup,Krt1,Lgmn,Lrrc15,Ltf,Mafg,Mga,Mif,Mitf,Mtch2,Naca,Nccrp1,Phb2,Pml,Ppp1r7,Prox1,Psma6,Psmc3,Psmc6,Ptrf,Rab21,Ranbp2,Rap1b,Rps3,S100a14,Safb,Sfn,Slc25a5,Sorbs1,Stat5a,Sumo1,Sumo2,Sumo3,Tgm1,Tmed9,Trim24,Trim28,Trpv4,Txn1,Ube2i,Vapa,Vc…
GO:1901360	organic cyclic compound metabolic process	0.905133	56	0.294737	4057	0.325628	0.0011	ENSMUSP00000003876,ENSMUSP00000004145,ENSMUSP00000004375,ENSMUSP00000005705,ENSMUSP00000008280,ENSMUSP00000019109,ENSMUSP00000022268,ENSMUSP00000022529,ENSMUSP00000022821,ENSMUSP00000022849,ENSMUSP00000023043,ENSMUSP00000025385,ENSMUSP00000025906,ENSMUSP00000026289,ENSMUSP00000028610,ENSMUSP00000029142,ENSMUSP00000029147,ENSMUSP00000029444,ENSMUSP00000030051,ENSMUSP00000030164,ENSMUSP00000031859,…	Adsl,Atp5c1,Bhlhe40,Brd8,Cat,Ddx39b,Dhrs4,Eif4a1,Eif6,Eno1,Esrra,Etv6,Fdps,Fhl2,Gapdh,Gpi1,Gtf2i,Hdlbp,Hmbox1,Hnrnpc,Hnrnpf,Hsd17b10,Hsd17b4,Hsp90aa1,Hspa1a,Irf2bp2,Ldha,Mafg,Mcee,Mga,Mitf,Mtch2,Naca,Ndufa8,Nfrkb,Nfs1,Pdhb,Phb2,Pml,Prox1,Ptrf,Puf60,Rps3,Safb,Smchd1,Stat5a,Tars,Tdg,Tkt,Trim24,Trim28,Trim33,Txn1,Vcp,Ywhah,Zbtb20
GO:0051246	regulation of protein metabolic process	0.903772	36	0.189474	2612	0.209648	0.0168	ENSMUSP00000004145,ENSMUSP00000004375,ENSMUSP00000020238,ENSMUSP00000020501,ENSMUSP00000021506,ENSMUSP00000021607,ENSMUSP00000022380,ENSMUSP00000025196,ENSMUSP00000027494,ENSMUSP00000029142,ENSMUSP00000030051,ENSMUSP00000030164,ENSMUSP00000032998,ENSMUSP00000034756,ENSMUSP00000035077,ENSMUSP00000041149,ENSMUSP00000049355,ENSMUSP00000050374,ENSMUSP00000063001,ENSMUSP00000066238,ENSMUSP00000066777,…	Anxa2,Cfl1,Ddx39b,Eif6,Gapdh,Gpi1,Hsp90aa1,Hsp90b1,Lgmn,Lrrc15,Ltf,Mif,Mtch2,Phb2,Pml,Ppp1r7,Prox1,Psma3,Psmb8,Psmb9,Psmc3,Psmc6,Rap1b,Rps3,Serpina3n,Serpinh1,Sfn,Stat5a,Sumo1,Sumo2,Sumo3,Trpv4,Txn1,Ube2i,Vcp,Wnk1
GO:0006351	transcription, DNA-templated	0.903311	27	0.142105	1960	0.157316	0.0448	ENSMUSP00000003876,ENSMUSP00000004145,ENSMUSP00000004375,ENSMUSP00000005705,ENSMUSP00000008280,ENSMUSP00000025906,ENSMUSP00000029444,ENSMUSP00000030051,ENSMUSP00000031859,ENSMUSP00000032194,ENSMUSP00000032998,ENSMUSP00000044938,ENSMUSP00000049625,ENSMUSP00000053899,ENSMUSP00000058321,ENSMUSP00000062753,ENSMUSP00000079818,ENSMUSP00000082816,ENSMUSP00000083341,ENSMUSP00000089680,ENSMUSP00000092849,…	Bhlhe40,Brd8,Esrra,Etv6,Fhl2,Gtf2i,Hmbox1,Irf2bp2,Mafg,Mga,Mitf,Naca,Nfrkb,Phb2,Pml,Prox1,Ptrf,Puf60,Rps3,Safb,Stat5a,Tdg,Trim24,Trim28,Trim33,Txn1,Zbtb20
GO:0048519	negative regulation of biological process	0.893374	65	0.342105	4771	0.382936	0.00037	ENSMUSP00000001592,ENSMUSP00000004145,ENSMUSP00000004375,ENSMUSP00000005705,ENSMUSP00000005923,ENSMUSP00000008280,ENSMUSP00000013771,ENSMUSP00000016463,ENSMUSP00000019109,ENSMUSP00000020161,ENSMUSP00000020238,ENSMUSP00000021506,ENSMUSP00000021607,ENSMUSP00000022293,ENSMUSP00000023790,ENSMUSP00000024897,ENSMUSP00000025906,ENSMUSP00000028610,ENSMUSP00000029142,ENSMUSP00000029266,ENSMUSP00000029444,…	Actn4,Anxa2,Anxa5,Arg1,Bhlhe40,Capzb,Cat,Cfl1,Cltc,Ddx39b,Eif6,Eno1,Esrra,Etv6,Fhl2,Gapdh,Gpi1,Gtf2i,Hadh,Hmbox1,Hnrnpc,Hsp90b1,Hspa1a,Irf2bp2,Irf2bpl,Jup,Krt1,Lgmn,Lrrc15,Ltf,Mif,Mitf,Morc3,Mtch2,Naca,Phb2,Pml,Prox1,Psma1,Psmb4,Rangap1,Rap1b,Rps3,Serpina3n,Serpinh1,Sfn,Slc25a5,Stat5a,Sumo1,Sumo2,Tdg,Trim24,Trim28,Trim33,Trim54,Trim63,Trpv4,Txn1,Ube2i,Vapa,Vdac1,Vdac2,Wnk1,Ywhah,Zbtb20
GO:0032879	regulation of localization	0.88991	35	0.184211	2579	0.206999	0.0234	ENSMUSP00000001592,ENSMUSP00000004145,ENSMUSP00000005705,ENSMUSP00000007257,ENSMUSP00000015667,ENSMUSP00000016463,ENSMUSP00000019109,ENSMUSP00000020161,ENSMUSP00000020343,ENSMUSP00000021607,ENSMUSP00000022629,ENSMUSP00000029266,ENSMUSP00000029610,ENSMUSP00000030051,ENSMUSP00000034756,ENSMUSP00000036288,ENSMUSP00000041149,ENSMUSP00000049355,ENSMUSP00000050374,ENSMUSP00000058321,ENSMUSP00000063001,…	Actn4,Anxa2,Anxa5,Arg1,Cct2,Cfl1,Clic1,Cltc,Ctss,Dpysl2,Gapdh,Gpi1,Hadh,Hsp90aa1,Jup,Lgmn,Lrrc15,Mif,Pml,Prox1,Ptrf,Rab21,Rangap1,Rap1b,S100a14,Sfn,Slc25a5,Sorbs1,Stat5a,Sumo1,Trim28,Trpv4,Txn1,Wnk1,Ywhah
GO:0006139	nucleobase-containing compound metabolic process	0.885652	50	0.263158	3702	0.297135	0.0037	ENSMUSP00000003876,ENSMUSP00000004145,ENSMUSP00000004375,ENSMUSP00000005705,ENSMUSP00000008280,ENSMUSP00000022268,ENSMUSP00000022529,ENSMUSP00000022849,ENSMUSP00000023043,ENSMUSP00000025385,ENSMUSP00000025906,ENSMUSP00000026289,ENSMUSP00000029142,ENSMUSP00000029444,ENSMUSP00000030051,ENSMUSP00000030164,ENSMUSP00000031859,ENSMUSP00000032194,ENSMUSP00000032998,ENSMUSP00000044938,ENSMUSP00000047855,…	Adsl,Atp5c1,Bhlhe40,Brd8,Ddx39b,Eif4a1,Eif6,Eno1,Esrra,Etv6,Fhl2,Gapdh,Gpi1,Gtf2i,Hmbox1,Hnrnpc,Hnrnpf,Hsd17b10,Hsd17b4,Hsp90aa1,Hspa1a,Irf2bp2,Ldha,Mafg,Mcee,Mga,Mitf,Mtch2,Naca,Ndufa8,Nfrkb,Pdhb,Phb2,Pml,Prox1,Ptrf,Puf60,Rps3,Safb,Smchd1,Stat5a,Tars,Tdg,Tkt,Trim24,Trim28,Trim33,Txn1,Vcp,Zbtb20
GO:0006950	response to stress	0.882157	39	0.205263	2899	0.232683	0.0163	ENSMUSP00000001480,ENSMUSP00000004375,ENSMUSP00000005705,ENSMUSP00000020161,ENSMUSP00000020238,ENSMUSP00000021506,ENSMUSP00000022380,ENSMUSP00000022803,ENSMUSP00000022894,ENSMUSP00000023043,ENSMUSP00000023790,ENSMUSP00000028610,ENSMUSP00000029266,ENSMUSP00000030051,ENSMUSP00000030164,ENSMUSP00000032998,ENSMUSP00000035077,ENSMUSP00000041149,ENSMUSP00000049355,ENSMUSP00000050374,ENSMUSP00000066068,…	Actn4,Adsl,Anxa5,Arg1,Cat,Cfl1,Ddx39b,Gapdh,Gpi1,Hsp90aa1,Hsp90b1,Hspa1a,Krt1,Ltf,Lyz1,Lyz2,Mif,Naca,Nfrkb,Npepps,Phb2,Pml,Psmb5,Psmc3,Psmc6,Rangap1,Rps3,S100a14,Serpina3n,Sfn,Smchd1,Sumo1,Tdg,Trim28,Trpv4,Txn1,Vcp,Vdac1,Ywhaz
GO:0044249	cellular biosynthetic process	0.881416	48	0.252632	3571	0.28662	0.0052	ENSMUSP00000003876,ENSMUSP00000004145,ENSMUSP00000004375,ENSMUSP00000005705,ENSMUSP00000008280,ENSMUSP00000019283,ENSMUSP00000020161,ENSMUSP00000022268,ENSMUSP00000022529,ENSMUSP00000022849,ENSMUSP00000023043,ENSMUSP00000025906,ENSMUSP00000029142,ENSMUSP00000029147,ENSMUSP00000029444,ENSMUSP00000030051,ENSMUSP00000030164,ENSMUSP00000031399,ENSMUSP00000031859,ENSMUSP00000032194,ENSMUSP00000032998,…	Adsl,Arg1,Atp5c1,Bhlhe40,Brd8,Eif4a1,Eif6,Eno1,Esrra,Etv6,Fdps,Fhl2,Gapdh,Gpi1,Gtf2i,Hmbox1,Hsp90aa1,Irf2bp2,Isyna1,Ldha,Mafg,Mga,Mif,Mitf,Naca,Nfrkb,Nfs1,Pdhb,Phb2,Phgdh,Pml,Prox1,Psph,Ptrf,Puf60,Rpl12,Rps3,Safb,Stat5a,Tars,Tdg,Tkt,Trim24,Trim28,Trim33,Txn1,Vcp,Zbtb20
GO:0048523	negative regulation of cellular process	0.877139	58	0.305263	4336	0.348022	0.0015	ENSMUSP00000001592,ENSMUSP00000004145,ENSMUSP00000004375,ENSMUSP00000005705,ENSMUSP00000008280,ENSMUSP00000013771,ENSMUSP00000016463,ENSMUSP00000019109,ENSMUSP00000020161,ENSMUSP00000020238,ENSMUSP00000021506,ENSMUSP00000021607,ENSMUSP00000022293,ENSMUSP00000025906,ENSMUSP00000028610,ENSMUSP00000029142,ENSMUSP00000029266,ENSMUSP00000029444,ENSMUSP00000029610,ENSMUSP00000030051,ENSMUSP00000031859,…	Actn4,Anxa2,Anxa5,Arg1,Bhlhe40,Capzb,Cat,Cfl1,Cltc,Ddx39b,Eif6,Eno1,Esrra,Etv6,Fhl2,Gapdh,Gpi1,Hadh,Hmbox1,Hnrnpc,Hsp90b1,Hspa1a,Irf2bp2,Irf2bpl,Jup,Lgmn,Lrrc15,Ltf,Mif,Mitf,Morc3,Mtch2,Naca,Phb2,Pml,Prox1,Rap1b,Rps3,Serpina3n,Serpinh1,Sfn,Slc25a5,Stat5a,Sumo1,Sumo2,Tdg,Trim24,Trim28,Trim33,Trim54,Trpv4,Txn1,Ube2i,Vdac1,Vdac2,Wnk1,Ywhah,Zbtb20
GO:0046483	heterocycle metabolic process	0.873174	51	0.268421	3830	0.307408	0.0042	ENSMUSP00000003876,ENSMUSP00000004145,ENSMUSP00000004375,ENSMUSP00000005705,ENSMUSP00000008280,ENSMUSP00000022268,ENSMUSP00000022529,ENSMUSP00000022849,ENSMUSP00000023043,ENSMUSP00000025385,ENSMUSP00000025906,ENSMUSP00000026289,ENSMUSP00000029142,ENSMUSP00000029147,ENSMUSP00000029444,ENSMUSP00000030051,ENSMUSP00000030164,ENSMUSP00000031859,ENSMUSP00000032194,ENSMUSP00000032998,ENSMUSP00000044938,…	Adsl,Atp5c1,Bhlhe40,Brd8,Ddx39b,Eif4a1,Eif6,Eno1,Esrra,Etv6,Fhl2,Gapdh,Gpi1,Gtf2i,Hmbox1,Hnrnpc,Hnrnpf,Hsd17b10,Hsd17b4,Hsp90aa1,Hspa1a,Irf2bp2,Ldha,Mafg,Mcee,Mga,Mitf,Mtch2,Naca,Ndufa8,Nfrkb,Nfs1,Pdhb,Phb2,Pml,Prox1,Ptrf,Puf60,Rps3,Safb,Smchd1,Stat5a,Tars,Tdg,Tkt,Trim24,Trim28,Trim33,Txn1,Vcp,Zbtb20
GO:0009058	biosynthetic process	0.866768	49	0.257895	3707	0.297536	0.0061	ENSMUSP00000003876,ENSMUSP00000004145,ENSMUSP00000004375,ENSMUSP00000005705,ENSMUSP00000008280,ENSMUSP00000019283,ENSMUSP00000020161,ENSMUSP00000022268,ENSMUSP00000022529,ENSMUSP00000022849,ENSMUSP00000023043,ENSMUSP00000025906,ENSMUSP00000029142,ENSMUSP00000029147,ENSMUSP00000029444,ENSMUSP00000030051,ENSMUSP00000030164,ENSMUSP00000031399,ENSMUSP00000031859,ENSMUSP00000032194,ENSMUSP00000032998,…	Adsl,Arg1,Atp5c1,Bhlhe40,Brd8,Eif4a1,Eif6,Eno1,Esrra,Etv6,Fdps,Fhl2,Gapdh,Gpi1,Gtf2i,Hmbox1,Hsp90aa1,Irf2bp2,Isyna1,Ldha,Mafg,Mga,Mif,Mitf,Naca,Nfrkb,Nfs1,Pdhb,Phb2,Phgdh,Pml,Prox1,Psph,Ptrf,Puf60,Rpl12,Rps3,Safb,Serpinh1,Stat5a,Tars,Tdg,Tkt,Trim24,Trim28,Trim33,Txn1,Vcp,Zbtb20
GO:0034641	cellular nitrogen compound metabolic process	0.86464	56	0.294737	4247	0.340878	0.0027	ENSMUSP00000001480,ENSMUSP00000003876,ENSMUSP00000004145,ENSMUSP00000004375,ENSMUSP00000005705,ENSMUSP00000008280,ENSMUSP00000020161,ENSMUSP00000022268,ENSMUSP00000022529,ENSMUSP00000022849,ENSMUSP00000023043,ENSMUSP00000025385,ENSMUSP00000025906,ENSMUSP00000026289,ENSMUSP00000029142,ENSMUSP00000029444,ENSMUSP00000030051,ENSMUSP00000030164,ENSMUSP00000031859,ENSMUSP00000032194,ENSMUSP00000032998,…	Adsl,Arg1,Atp5c1,Bhlhe40,Brd8,Ddx39b,Dnpep,Eif4a1,Eif6,Eno1,Erap1,Esrra,Etv6,Fhl2,Gapdh,Gpi1,Gsto2,Gtf2i,Hmbox1,Hnrnpc,Hnrnpf,Hsd17b10,Hsd17b4,Hsp90aa1,Hspa1a,Irf2bp2,Ldha,Mafg,Mcee,Mga,Mitf,Mtch2,Naca,Ndufa8,Nfrkb,Npepps,Pdhb,Phb2,Pml,Prox1,Ptrf,Puf60,Rpl12,Rps3,Safb,Smchd1,Stat5a,Tars,Tdg,Tkt,Trim24,Trim28,Trim33,Txn1,Vcp,Zbtb20
GO:1901576	organic substance biosynthetic process	0.862103	48	0.252632	3651	0.293041	0.0077	ENSMUSP00000003876,ENSMUSP00000004145,ENSMUSP00000004375,ENSMUSP00000005705,ENSMUSP00000008280,ENSMUSP00000019283,ENSMUSP00000020161,ENSMUSP00000022268,ENSMUSP00000022529,ENSMUSP00000022849,ENSMUSP00000023043,ENSMUSP00000025906,ENSMUSP00000029142,ENSMUSP00000029147,ENSMUSP00000029444,ENSMUSP00000030051,ENSMUSP00000030164,ENSMUSP00000031399,ENSMUSP00000031859,ENSMUSP00000032194,ENSMUSP00000032998,…	Adsl,Arg1,Atp5c1,Bhlhe40,Brd8,Eif4a1,Eif6,Eno1,Esrra,Etv6,Fdps,Fhl2,Gapdh,Gpi1,Gtf2i,Hmbox1,Hsp90aa1,Irf2bp2,Isyna1,Ldha,Mafg,Mga,Mif,Mitf,Naca,Nfrkb,Nfs1,Pdhb,Phb2,Phgdh,Pml,Prox1,Psph,Ptrf,Puf60,Rpl12,Rps3,Safb,Stat5a,Tars,Tdg,Tkt,Trim24,Trim28,Trim33,Txn1,Vcp,Zbtb20
GO:0032268	regulation of cellular protein metabolic process	0.858927	32	0.168421	2443	0.196083	0.0435	ENSMUSP00000004375,ENSMUSP00000020238,ENSMUSP00000020501,ENSMUSP00000021506,ENSMUSP00000021607,ENSMUSP00000022380,ENSMUSP00000027494,ENSMUSP00000029142,ENSMUSP00000030051,ENSMUSP00000030164,ENSMUSP00000032998,ENSMUSP00000034756,ENSMUSP00000035077,ENSMUSP00000041149,ENSMUSP00000049355,ENSMUSP00000050374,ENSMUSP00000063001,ENSMUSP00000066238,ENSMUSP00000066777,ENSMUSP00000071054,ENSMUSP00000071859,…	Anxa2,Cfl1,Ddx39b,Eif6,Gapdh,Gpi1,Hsp90aa1,Hsp90b1,Lgmn,Lrrc15,Ltf,Mif,Mtch2,Phb2,Pml,Ppp1r7,Prox1,Psmc3,Psmc6,Rap1b,Rps3,Serpina3n,Serpinh1,Sfn,Sumo1,Sumo2,Sumo3,Trpv4,Txn1,Ube2i,Vcp,Wnk1
GO:0006810	transport	0.84359	41	0.215789	3187	0.255799	0.0241	ENSMUSP00000001479,ENSMUSP00000003310,ENSMUSP00000004145,ENSMUSP00000004375,ENSMUSP00000007257,ENSMUSP00000014750,ENSMUSP00000016463,ENSMUSP00000019109,ENSMUSP00000020238,ENSMUSP00000020343,ENSMUSP00000020637,ENSMUSP00000021864,ENSMUSP00000022293,ENSMUSP00000022629,ENSMUSP00000022894,ENSMUSP00000024897,ENSMUSP00000029142,ENSMUSP00000029266,ENSMUSP00000030164,ENSMUSP00000034756,ENSMUSP00000035077,…	Actn4,Ano10,Anxa2,Anxa5,Atp5c1,Canx,Cct2,Cfl1,Clic1,Cltc,Ddx39b,Dpysl2,Eif6,Ftl1,Gdi2,Grn,Hdlbp,Hsp90aa1,Hsp90b1,Kpnb1,Ltf,Mtch2,Naca,Phb2,Pml,Rab21,Ranbp2,Slc25a11,Slc25a42,Slc25a5,Ssr1,Stat5a,Tmed9,Trpv4,Vapa,Vcp,Vdac1,Vdac2,Wnk1,Ywhah,Ywhaz
GO:0016070	RNA metabolic process	0.842231	35	0.184211	2725	0.218717	0.0405	ENSMUSP00000003876,ENSMUSP00000004145,ENSMUSP00000004375,ENSMUSP00000005705,ENSMUSP00000008280,ENSMUSP00000022849,ENSMUSP00000025906,ENSMUSP00000026289,ENSMUSP00000029142,ENSMUSP00000029444,ENSMUSP00000030051,ENSMUSP00000031859,ENSMUSP00000032194,ENSMUSP00000032998,ENSMUSP00000044938,ENSMUSP00000049625,ENSMUSP00000053899,ENSMUSP00000058321,ENSMUSP00000062753,ENSMUSP00000079818,ENSMUSP00000082816,…	Bhlhe40,Brd8,Ddx39b,Eif4a1,Eif6,Esrra,Etv6,Fhl2,Gtf2i,Hmbox1,Hnrnpc,Hnrnpf,Hsd17b10,Hspa1a,Irf2bp2,Mafg,Mga,Mitf,Naca,Nfrkb,Phb2,Pml,Prox1,Ptrf,Puf60,Rps3,Safb,Stat5a,Tars,Tdg,Trim24,Trim28,Trim33,Txn1,Zbtb20
GO:0010467	gene expression	0.827016	38	0.2	3013	0.241833	0.0386	ENSMUSP00000003876,ENSMUSP00000004145,ENSMUSP00000004375,ENSMUSP00000005705,ENSMUSP00000008280,ENSMUSP00000015667,ENSMUSP00000021607,ENSMUSP00000022849,ENSMUSP00000025906,ENSMUSP00000026289,ENSMUSP00000029142,ENSMUSP00000029444,ENSMUSP00000030051,ENSMUSP00000031859,ENSMUSP00000032194,ENSMUSP00000032998,ENSMUSP00000044938,ENSMUSP00000049625,ENSMUSP00000053899,ENSMUSP00000058321,ENSMUSP00000062753,…	Bhlhe40,Brd8,Ctss,Ddx39b,Eif4a1,Eif6,Esrra,Etv6,Fhl2,Gtf2i,Hmbox1,Hnrnpc,Hnrnpf,Hsd17b10,Irf2bp2,Lgmn,Mafg,Mga,Mitf,Naca,Nfrkb,Phb2,Pml,Prox1,Ptrf,Puf60,Rpl12,Rps3,Safb,Serpinh1,Stat5a,Tars,Tdg,Trim24,Trim28,Trim33,Txn1,Zbtb20
GO:0050896	response to stimulus	0.802822	81	0.426316	6616	0.531022	0.00072	ENSMUSP00000001479,ENSMUSP00000001480,ENSMUSP00000001592,ENSMUSP00000003310,ENSMUSP00000004145,ENSMUSP00000004375,ENSMUSP00000005705,ENSMUSP00000008280,ENSMUSP00000015667,ENSMUSP00000016463,ENSMUSP00000019109,ENSMUSP00000019426,ENSMUSP00000020161,ENSMUSP00000020238,ENSMUSP00000021506,ENSMUSP00000021607,ENSMUSP00000022380,ENSMUSP00000022573,ENSMUSP00000022629,ENSMUSP00000022803,ENSMUSP00000022894,…	Actn4,Adsl,Anxa2,Anxa5,Arg1,Arpc3,Bhlhe40,Cat,Cfl1,Ctss,Ddx39b,Dpysl2,Dsg4,Eif6,Erap1,Esd,Esrra,Fhl2,Fus,Gapdh,Gdi2,Gpi1,Grn,Gsto2,Hadh,Hsp90aa1,Hsp90b1,Hspa1a,Jup,Kpnb1,Krt1,Ldha,Lgmn,Lrrc15,Ltf,Lyz1,Lyz2,Mga,Mif,Mitf,Mtch2,Naca,Nfrkb,Npepps,Phb2,Phgdh,Pml,Prox1,Psmb2,Psmb5,Psmb9,Psmc3,Psmc6,Psph,Ranbp2,Rangap1,Rap1b,Rps3,S100a14,S100a16,Safb,Serpina3n,Sfn,Slc25a42,Slc25a5,Smchd1,Sorbs1,Stat5a,S…
GO:0009987	cellular process	0.789474	150	0.789474	12459	1	1.08e-11	ENSMUSP00000001479,ENSMUSP00000001480,ENSMUSP00000001592,ENSMUSP00000003310,ENSMUSP00000003575,ENSMUSP00000003876,ENSMUSP00000004145,ENSMUSP00000004375,ENSMUSP00000005705,ENSMUSP00000005923,ENSMUSP00000008280,ENSMUSP00000013771,ENSMUSP00000014913,ENSMUSP00000015667,ENSMUSP00000016463,ENSMUSP00000018430,ENSMUSP00000019109,ENSMUSP00000019283,ENSMUSP00000019426,ENSMUSP00000020161,ENSMUSP00000020238,…	Actn4,Adsl,Anxa2,Anxa5,Arg1,Arpc3,Arpc4,Atp5c1,Bhlhe40,Brd8,Canx,Capzb,Cat,Cct2,Cfl1,Cltc,Clybl,Ctsd,Ctss,Ddx39b,Decr1,Dhrs4,Dnpep,Dpysl2,Dsg4,Eif4a1,Eif6,Eno1,Erap1,Esd,Esrra,Etfa,Etv6,Fdps,Fhl2,Ftl1,Fus,Ganab,Gapdh,Gdi2,Gpi1,Grn,Gsto2,Gtf2i,Hadh,Hmbox1,Hnrnpc,Hnrnpf,Hsd17b10,Hsd17b4,Hsp90aa1,Hsp90b1,Hspa1a,Irf2bp2,Isyna1,Jup,Kpnb1,Krt1,Ldha,Lgmn,Lrrc15,Lyz1,Lyz2,Mafg,Mcee,Mga,Mif,Mitf,Morc3,Mtc…
GO:0050789	regulation of biological process	0.77234	113	0.594737	9594	0.770046	1.98e-05	ENSMUSP00000001479,ENSMUSP00000001592,ENSMUSP00000003310,ENSMUSP00000003876,ENSMUSP00000004145,ENSMUSP00000004375,ENSMUSP00000005705,ENSMUSP00000005923,ENSMUSP00000007257,ENSMUSP00000008280,ENSMUSP00000013771,ENSMUSP00000015667,ENSMUSP00000016463,ENSMUSP00000019109,ENSMUSP00000019426,ENSMUSP00000020161,ENSMUSP00000020238,ENSMUSP00000020343,ENSMUSP00000020501,ENSMUSP00000021412,ENSMUSP00000021506,…	Actn4,Anxa2,Anxa5,Arg1,Arpc3,Arpc4,Bhlhe40,Brd8,Capzb,Cat,Cct2,Cfl1,Clic1,Cltc,Clybl,Ctss,Ddx39b,Dpysl2,Dsg4,Eif4a1,Eif6,Eno1,Erap1,Esrra,Etv6,Fdps,Fhl2,Fus,Gapdh,Gdi2,Gpi1,Grn,Gtf2i,Hadh,Hmbox1,Hnrnpc,Hnrnpf,Hsp90aa1,Hsp90b1,Hspa1a,Irf2bp2,Irf2bpl,Jup,Kpnb1,Krt1,Lgmn,Lrrc15,Ltf,Mafg,Mga,Mif,Mitf,Morc3,Mtch2,Myl3,Naca,Nccrp1,Nfrkb,Phb2,Phgdh,Pml,Ppp1r7,Prox1,Psma1,Psma3,Psma6,Psmb4,Psmb8,Psmb9,Ps…
GO:0065007	biological regulation	0.748087	116	0.610526	10168	0.816117	5.76e-05	ENSMUSP00000001479,ENSMUSP00000001592,ENSMUSP00000003310,ENSMUSP00000003876,ENSMUSP00000004145,ENSMUSP00000004375,ENSMUSP00000005705,ENSMUSP00000005923,ENSMUSP00000007257,ENSMUSP00000008280,ENSMUSP00000013771,ENSMUSP00000015667,ENSMUSP00000016463,ENSMUSP00000019109,ENSMUSP00000019426,ENSMUSP00000020161,ENSMUSP00000020238,ENSMUSP00000020343,ENSMUSP00000020501,ENSMUSP00000021412,ENSMUSP00000021506,…	Actn4,Anxa2,Anxa5,Arg1,Arpc3,Arpc4,Bhlhe40,Brd8,Capzb,Cat,Cct2,Cfl1,Clic1,Cltc,Clybl,Ctss,Ddx39b,Dpysl2,Dsg4,Eif4a1,Eif6,Eno1,Erap1,Esrra,Etv6,Fdps,Fhl2,Ftl1,Fus,Gapdh,Gdi2,Gpi1,Grn,Gtf2i,Hadh,Hmbox1,Hnrnpc,Hnrnpf,Hsd17b4,Hsp90aa1,Hsp90b1,Hspa1a,Irf2bp2,Irf2bpl,Isoc2a,Jup,Kpnb1,Krt1,Lgmn,Lrrc15,Ltf,Mafg,Mga,Mif,Mitf,Morc3,Mtch2,Myl3,Naca,Nccrp1,Nfrkb,Phb2,Phgdh,Pml,Ppp1r7,Prox1,Psma1,Psma3,Psma6,…
GO:0050794	regulation of cellular process	0.717722	99	0.521053	9045	0.725981	0.0029	ENSMUSP00000001479,ENSMUSP00000001592,ENSMUSP00000003310,ENSMUSP00000003876,ENSMUSP00000004145,ENSMUSP00000004375,ENSMUSP00000005705,ENSMUSP00000007257,ENSMUSP00000008280,ENSMUSP00000013771,ENSMUSP00000016463,ENSMUSP00000019109,ENSMUSP00000019426,ENSMUSP00000020161,ENSMUSP00000020238,ENSMUSP00000020343,ENSMUSP00000020501,ENSMUSP00000021412,ENSMUSP00000021506,ENSMUSP00000021607,ENSMUSP00000022293,…	Actn4,Anxa2,Anxa5,Arg1,Arpc3,Arpc4,Bhlhe40,Brd8,Capzb,Cat,Cct2,Cfl1,Clic1,Cltc,Clybl,Ddx39b,Dpysl2,Dsg4,Eif6,Eno1,Erap1,Esrra,Etv6,Fdps,Fhl2,Fus,Gapdh,Gdi2,Gpi1,Grn,Gtf2i,Hadh,Hmbox1,Hnrnpc,Hnrnpf,Hsp90aa1,Hsp90b1,Hspa1a,Irf2bp2,Irf2bpl,Jup,Kpnb1,Lgmn,Lrrc15,Ltf,Mafg,Mga,Mif,Mitf,Morc3,Mtch2,Naca,Nccrp1,Nfrkb,Phb2,Pml,Ppp1r7,Prox1,Psma6,Psmc3,Psmc6,Ptrf,Puf60,Rab21,Ranbp2,Rangap1,Rap1b,Rps3,S100a…

## Sheet: MF
#term ID	term description	Enrichement	observed gene count		background gene count		false discovery rate	matching proteins in your network (IDs)	matching proteins in your network (labels)
GO:0004298	threonine-type endopeptidase activity	43.6451	16	0.0842105	21	0.00192944	1.15e-21	ENSMUSP00000005923,ENSMUSP00000014913,ENSMUSP00000018430,ENSMUSP00000021412,ENSMUSP00000022803,ENSMUSP00000025196,ENSMUSP00000029082,ENSMUSP00000030642,ENSMUSP00000033008,ENSMUSP00000034369,ENSMUSP00000034848,ENSMUSP00000088057,ENSMUSP00000099436,ENSMUSP00000125548,ENSMUSP00000129767,ENSMUSP00000133499	Psma1,Psma2,Psma3,Psma4,Psma5,Psma6,Psma7,Psmb1,Psmb10,Psmb2,Psmb3,Psmb4,Psmb5,Psmb6,Psmb8,Psmb9
GO:0005488	binding	0.736842	140	0.736842	10884	1	1.15e-12	ENSMUSP00000001479,ENSMUSP00000001480,ENSMUSP00000001592,ENSMUSP00000001845,ENSMUSP00000003310,ENSMUSP00000003575,ENSMUSP00000004145,ENSMUSP00000004375,ENSMUSP00000005705,ENSMUSP00000005923,ENSMUSP00000008280,ENSMUSP00000013771,ENSMUSP00000015667,ENSMUSP00000016463,ENSMUSP00000019109,ENSMUSP00000019426,ENSMUSP00000020161,ENSMUSP00000020238,ENSMUSP00000020286,ENSMUSP00000020343,ENSMUSP00000020501,…	Actn4,Anxa2,Anxa5,Arg1,Arpc3,Arpc4,Bhlhe40,Canx,Capns1,Capzb,Cat,Cct2,Cfl1,Cltc,Clybl,Ctsd,Ctss,Ddx39b,Decr1,Dhrs4,Dnpep,Dpysl2,Dsg1b,Dsg4,Eif4a1,Eif6,Eno1,Erap1,Esd,Esrra,Etfa,Etv6,Fdps,Fhl2,Ftl1,Fus,Ganab,Gapdh,Gdi2,Gpi1,Grn,Gsto2,Gtf2i,Hadh,Hdlbp,Hmbox1,Hnrnpc,Hnrnpf,Hsd17b10,Hsd17b4,Hsp90aa1,Hsp90b1,Hspa1a,Irf2bp2,Irf2bpl,Jup,Kpnb1,Krt1,Lrrc15,Ltf,Lyz1,Lyz2,Mafg,Mcee,Mga,Mif,Mitf,Morc3,Myl3,M…
GO:0003824	catalytic activity	0.995011	91	0.478947	5239	0.481349	1.16e-12	ENSMUSP00000001480,ENSMUSP00000001845,ENSMUSP00000003310,ENSMUSP00000005705,ENSMUSP00000005923,ENSMUSP00000014913,ENSMUSP00000015667,ENSMUSP00000018430,ENSMUSP00000019283,ENSMUSP00000020161,ENSMUSP00000020286,ENSMUSP00000020343,ENSMUSP00000020501,ENSMUSP00000021412,ENSMUSP00000021607,ENSMUSP00000022268,ENSMUSP00000022380,ENSMUSP00000022529,ENSMUSP00000022573,ENSMUSP00000022629,ENSMUSP00000022803,…	Adsl,Anxa5,Arg1,Atp5c1,Capns1,Cat,Clybl,Ctsd,Ctss,Ddx39b,Decr1,Dhrs4,Dnpep,Dpysl2,Eif4a1,Eno1,Erap1,Esd,Etfa,Fdps,Ganab,Gapdh,Gpi1,Gsto2,Hadh,Hsd17b10,Hsd17b4,Hsp90aa1,Hspa1a,Isoc1,Isoc2a,Isyna1,Ldha,Lgmn,Ltf,Lyz1,Lyz2,Mcee,Mif,Myl3,Myl6,Ndufs7,Nfs1,Npepps,Pdhb,Phgdh,Ppa1,Psma1,Psma2,Psma3,Psma4,Psma5,Psma6,Psma7,Psmb1,Psmb10,Psmb2,Psmb3,Psmb4,Psmb5,Psmb6,Psmb8,Psmb9,Psmc3,Psmc6,Psph,Rab21,Ranbp2…
GO:0005515	protein binding	0.914204	103	0.542105	6454	0.592981	1.16e-12	ENSMUSP00000001479,ENSMUSP00000001592,ENSMUSP00000001845,ENSMUSP00000003310,ENSMUSP00000003575,ENSMUSP00000004375,ENSMUSP00000005705,ENSMUSP00000008280,ENSMUSP00000013771,ENSMUSP00000015667,ENSMUSP00000016463,ENSMUSP00000019109,ENSMUSP00000020238,ENSMUSP00000020501,ENSMUSP00000020637,ENSMUSP00000021412,ENSMUSP00000022380,ENSMUSP00000022529,ENSMUSP00000022573,ENSMUSP00000022629,ENSMUSP00000022821,…	Actn4,Anxa2,Anxa5,Arpc3,Arpc4,Bhlhe40,Canx,Capns1,Capzb,Cat,Cct2,Cfl1,Cltc,Ctss,Ddx39b,Dhrs4,Dnpep,Dpysl2,Dsg1b,Eno1,Erap1,Esd,Esrra,Etv6,Fhl2,Ftl1,Fus,Gapdh,Gdi2,Gpi1,Grn,Gsto2,Gtf2i,Hmbox1,Hnrnpc,Hnrnpf,Hsd17b10,Hsd17b4,Hsp90aa1,Hsp90b1,Hspa1a,Jup,Kpnb1,Krt1,Lrrc15,Lyz1,Lyz2,Mafg,Mga,Mif,Mitf,Myl3,Naca,Ndufs7,Nfrkb,Nfs1,Phb2,Pml,Prox1,Psma3,Psma6,Psma7,Psmc3,Psmc6,Psph,Ptrf,Puf60,Ranbp2,Rangap1…
GO:0004175	endopeptidase activity	3.41331	23	0.121053	386	0.0354649	3.13e-11	ENSMUSP00000001845,ENSMUSP00000005923,ENSMUSP00000014913,ENSMUSP00000015667,ENSMUSP00000018430,ENSMUSP00000021412,ENSMUSP00000021607,ENSMUSP00000022803,ENSMUSP00000025196,ENSMUSP00000029082,ENSMUSP00000030642,ENSMUSP00000033008,ENSMUSP00000034369,ENSMUSP00000034848,ENSMUSP00000035077,ENSMUSP00000085244,ENSMUSP00000088057,ENSMUSP00000099436,ENSMUSP00000121203,ENSMUSP00000125548,ENSMUSP00000129767,…	Capns1,Ctsd,Ctss,Erap1,Lgmn,Ltf,Psma1,Psma2,Psma3,Psma4,Psma5,Psma6,Psma7,Psmb1,Psmb10,Psmb2,Psmb3,Psmb4,Psmb5,Psmb6,Psmb8,Psmb9,Tpp2
GO:0016787	hydrolase activity	1.31863	52	0.273684	2259	0.207552	3.5e-10	ENSMUSP00000001480,ENSMUSP00000001845,ENSMUSP00000005923,ENSMUSP00000014913,ENSMUSP00000015667,ENSMUSP00000018430,ENSMUSP00000020161,ENSMUSP00000020286,ENSMUSP00000020343,ENSMUSP00000021412,ENSMUSP00000021607,ENSMUSP00000022380,ENSMUSP00000022573,ENSMUSP00000022629,ENSMUSP00000022803,ENSMUSP00000025196,ENSMUSP00000028610,ENSMUSP00000029082,ENSMUSP00000029266,ENSMUSP00000030164,ENSMUSP00000030642,…	Anxa5,Arg1,Atp5c1,Capns1,Cat,Ctsd,Ctss,Ddx39b,Dnpep,Dpysl2,Eif4a1,Erap1,Esd,Ganab,Hsp90aa1,Hspa1a,Lgmn,Ltf,Lyz1,Lyz2,Myl3,Myl6,Npepps,Ppa1,Psma1,Psma2,Psma3,Psma4,Psma5,Psma6,Psma7,Psmb1,Psmb10,Psmb2,Psmb3,Psmb4,Psmb5,Psmb6,Psmb8,Psmb9,Psmc3,Psmc6,Psph,Rab21,Rap1b,Rps3,Slc25a42,Smchd1,Tdg,Tpp2,Tuba1a,Vcp
GO:0070011	peptidase activity, acting on L-amino acid peptides	2.55277	25	0.131579	561	0.0515436	9.03e-10	ENSMUSP00000001480,ENSMUSP00000001845,ENSMUSP00000005923,ENSMUSP00000014913,ENSMUSP00000015667,ENSMUSP00000018430,ENSMUSP00000021412,ENSMUSP00000021607,ENSMUSP00000022803,ENSMUSP00000025196,ENSMUSP00000029082,ENSMUSP00000030642,ENSMUSP00000033008,ENSMUSP00000034369,ENSMUSP00000034848,ENSMUSP00000035077,ENSMUSP00000085244,ENSMUSP00000088057,ENSMUSP00000099436,ENSMUSP00000109235,ENSMUSP00000121203,…	Capns1,Ctsd,Ctss,Dnpep,Erap1,Lgmn,Ltf,Npepps,Psma1,Psma2,Psma3,Psma4,Psma5,Psma6,Psma7,Psmb1,Psmb10,Psmb2,Psmb3,Psmb4,Psmb5,Psmb6,Psmb8,Psmb9,Tpp2
GO:0042802	identical protein binding	1.30626	41	0.215789	1798	0.165197	1.12e-07	ENSMUSP00000003575,ENSMUSP00000008280,ENSMUSP00000019109,ENSMUSP00000022380,ENSMUSP00000022529,ENSMUSP00000022573,ENSMUSP00000022629,ENSMUSP00000022894,ENSMUSP00000024897,ENSMUSP00000025385,ENSMUSP00000026289,ENSMUSP00000028610,ENSMUSP00000029082,ENSMUSP00000029147,ENSMUSP00000030164,ENSMUSP00000031399,ENSMUSP00000032194,ENSMUSP00000034756,ENSMUSP00000041149,ENSMUSP00000050374,ENSMUSP00000052592,…	Actn4,Anxa2,Bhlhe40,Cat,Ddx39b,Dnpep,Dpysl2,Eno1,Esd,Fhl2,Ftl1,Fus,Gapdh,Gsto2,Hmbox1,Hnrnpc,Hsd17b10,Hsd17b4,Hsp90aa1,Lyz1,Lyz2,Mif,Nfs1,Pml,Psma7,Psmc3,Psmc6,Psph,Ptrf,Puf60,S100a16,Sfn,Tdg,Tkt,Tpm4,Tpp2,Trpv4,Vapa,Vcp,Ywhah,Ywhaz
GO:0019899	enzyme binding	1.18519	45	0.236842	2175	0.199835	2.67e-07	ENSMUSP00000001479,ENSMUSP00000001592,ENSMUSP00000003310,ENSMUSP00000005705,ENSMUSP00000016463,ENSMUSP00000019109,ENSMUSP00000020238,ENSMUSP00000020501,ENSMUSP00000022629,ENSMUSP00000022894,ENSMUSP00000028610,ENSMUSP00000029266,ENSMUSP00000030051,ENSMUSP00000030164,ENSMUSP00000032998,ENSMUSP00000034756,ENSMUSP00000036288,ENSMUSP00000041149,ENSMUSP00000049355,ENSMUSP00000049625,ENSMUSP00000050374,…	Anxa2,Anxa5,Arpc4,Cat,Cct2,Cfl1,Cltc,Dpysl2,Eno1,Gapdh,Gdi2,Gpi1,Gtf2i,Hnrnpc,Hsp90aa1,Hsp90b1,Hspa1a,Jup,Kpnb1,Mif,Ndufs7,Nfrkb,Pml,Psma3,Ranbp2,Rangap1,Rps3,Sfn,Slc25a5,Sorbs1,Sumo1,Sumo2,Sumo3,Tdg,Tnni3,Trim28,Trpv4,Txn1,Ubc,Ube2i,Vcp,Vdac1,Wnk1,Ywhah,Ywhaz
GO:0008134	transcription factor binding	1.86796	21	0.110526	644	0.0591694	5.61e-06	ENSMUSP00000008280,ENSMUSP00000019109,ENSMUSP00000021412,ENSMUSP00000022380,ENSMUSP00000022894,ENSMUSP00000026289,ENSMUSP00000031859,ENSMUSP00000032194,ENSMUSP00000032998,ENSMUSP00000066068,ENSMUSP00000071054,ENSMUSP00000084586,ENSMUSP00000088935,ENSMUSP00000089680,ENSMUSP00000097066,ENSMUSP00000101858,ENSMUSP00000115044,ENSMUSP00000121000,ENSMUSP00000130023,ENSMUSP00000134169,ENSMUSP00000135703	Actn4,Bhlhe40,Fhl2,Fus,Hnrnpf,Hsd17b10,Hspa1a,Naca,Prox1,Psma6,Psmc3,Psmc6,Rps3,Sorbs1,Sumo1,Sumo2,Tdg,Trim24,Ube2i,Ywhah,Ywhaz
GO:0019904	protein domain specific binding	1.62613	22	0.115789	775	0.0712054	2.47e-05	ENSMUSP00000001479,ENSMUSP00000005705,ENSMUSP00000019109,ENSMUSP00000022894,ENSMUSP00000024897,ENSMUSP00000025906,ENSMUSP00000030164,ENSMUSP00000032194,ENSMUSP00000050374,ENSMUSP00000069443,ENSMUSP00000071859,ENSMUSP00000079818,ENSMUSP00000084586,ENSMUSP00000091921,ENSMUSP00000094778,ENSMUSP00000096458,ENSMUSP00000099475,ENSMUSP00000107237,ENSMUSP00000113942,ENSMUSP00000121000,ENSMUSP00000134169,…	Bhlhe40,Cltc,Esrra,Etv6,Gapdh,Hnrnpc,Hsp90aa1,Hspa1a,Kpnb1,Prox1,Sfn,Tdg,Tnni3,Trim28,Trpv4,Tuba1a,Ube2i,Vapa,Vcp,Wiz,Ywhah,Ywhaz
GO:0031625	ubiquitin protein ligase binding	2.53791	14	0.0736842	316	0.0290334	2.47e-05	ENSMUSP00000005705,ENSMUSP00000016463,ENSMUSP00000022894,ENSMUSP00000030164,ENSMUSP00000036288,ENSMUSP00000049355,ENSMUSP00000082816,ENSMUSP00000084586,ENSMUSP00000088935,ENSMUSP00000091921,ENSMUSP00000097066,ENSMUSP00000115044,ENSMUSP00000125548,ENSMUSP00000126849	Cct2,Gpi1,Hsp90aa1,Hspa1a,Pml,Psma3,Rangap1,Slc25a5,Sorbs1,Sumo1,Sumo2,Trim28,Vcp,Ywhaz
GO:0019789	SUMO transferase activity	16.8483	5	0.0263158	17	0.00156193	3.1e-05	ENSMUSP00000003310,ENSMUSP00000020501,ENSMUSP00000088935,ENSMUSP00000115044,ENSMUSP00000134169	Ranbp2,Sumo1,Sumo2,Sumo3,Ube2i
GO:0140096	catalytic activity, acting on a protein	1.07337	38	0.2	2028	0.186329	4.2e-05	ENSMUSP00000001480,ENSMUSP00000001845,ENSMUSP00000003310,ENSMUSP00000005705,ENSMUSP00000005923,ENSMUSP00000014913,ENSMUSP00000015667,ENSMUSP00000018430,ENSMUSP00000020501,ENSMUSP00000021412,ENSMUSP00000021607,ENSMUSP00000022803,ENSMUSP00000025196,ENSMUSP00000029082,ENSMUSP00000030642,ENSMUSP00000031859,ENSMUSP00000033008,ENSMUSP00000034369,ENSMUSP00000034848,ENSMUSP00000035077,ENSMUSP00000063001,…	Capns1,Ctsd,Ctss,Dnpep,Erap1,Gapdh,Hsp90aa1,Lgmn,Ltf,Npepps,Psma1,Psma2,Psma3,Psma4,Psma5,Psma6,Psma7,Psmb1,Psmb10,Psmb2,Psmb3,Psmb4,Psmb5,Psmb6,Psmb8,Psmb9,Ranbp2,Sumo1,Sumo2,Sumo3,Tgm1,Tgm3,Tpp2,Trim24,Trim28,Trim63,Ube2i,Wnk1
GO:0008092	cytoskeletal protein binding	1.437	22	0.115789	877	0.080577	0.00013	ENSMUSP00000001479,ENSMUSP00000003575,ENSMUSP00000013771,ENSMUSP00000019109,ENSMUSP00000022629,ENSMUSP00000024897,ENSMUSP00000032998,ENSMUSP00000034756,ENSMUSP00000066068,ENSMUSP00000071859,ENSMUSP00000078715,ENSMUSP00000091921,ENSMUSP00000096458,ENSMUSP00000099475,ENSMUSP00000099565,ENSMUSP00000099584,ENSMUSP00000101501,ENSMUSP00000101858,ENSMUSP00000107966,ENSMUSP00000112259,ENSMUSP00000113942,…	Actn4,Anxa2,Arpc3,Arpc4,Capzb,Cfl1,Cltc,Dpysl2,Fus,Gapdh,Hsp90aa1,Kpnb1,Myl3,Rps3,Tnni3,Tpm4,Trim54,Trim63,Trpv4,Vapa,Xirp2,Ywhah
GO:0044877	protein-containing complex binding	1.30905	25	0.131579	1094	0.100515	0.00013	ENSMUSP00000001479,ENSMUSP00000003310,ENSMUSP00000003575,ENSMUSP00000015667,ENSMUSP00000022894,ENSMUSP00000029142,ENSMUSP00000030164,ENSMUSP00000032998,ENSMUSP00000041149,ENSMUSP00000065352,ENSMUSP00000066068,ENSMUSP00000066238,ENSMUSP00000066777,ENSMUSP00000071859,ENSMUSP00000096458,ENSMUSP00000097066,ENSMUSP00000099584,ENSMUSP00000099819,ENSMUSP00000107237,ENSMUSP00000112259,ENSMUSP00000114839,…	Actn4,Arpc3,Arpc4,Cfl1,Ctss,Ddx39b,Eif6,Hmbox1,Hnrnpc,Kpnb1,Lrrc15,Mif,Ndufa8,Psmb9,Ranbp2,Rap1b,Rps3,Serpinh1,Sorbs1,Tnni3,Tpm4,Trpv4,Vcp,Vdac1,Ywhaz
GO:1901363	heterocyclic compound binding	0.784219	65	0.342105	4748	0.436237	0.00018	ENSMUSP00000003310,ENSMUSP00000004145,ENSMUSP00000005705,ENSMUSP00000020238,ENSMUSP00000020343,ENSMUSP00000021412,ENSMUSP00000022293,ENSMUSP00000022380,ENSMUSP00000022529,ENSMUSP00000022849,ENSMUSP00000025906,ENSMUSP00000026289,ENSMUSP00000028610,ENSMUSP00000029142,ENSMUSP00000029147,ENSMUSP00000029444,ENSMUSP00000029610,ENSMUSP00000029877,ENSMUSP00000030164,ENSMUSP00000031859,ENSMUSP00000032194,…	Actn4,Bhlhe40,Cat,Cct2,Cltc,Ddx39b,Decr1,Eif4a1,Eif6,Eno1,Esrra,Etfa,Etv6,Fus,Gapdh,Gtf2i,Hadh,Hdlbp,Hmbox1,Hnrnpc,Hnrnpf,Hsd17b10,Hsp90aa1,Hsp90b1,Hspa1a,Mafg,Mga,Mitf,Morc3,Naca,Nfrkb,Nfs1,Phgdh,Pml,Prox1,Psma6,Psmc3,Psmc6,Ptrf,Puf60,Rab21,Ranbp2,Rangap1,Rap1b,Rpl12,Rps3,Safb,Smchd1,Stat5a,Tars,Tdg,Tkt,Trim24,Trim28,Trim33,Trpv4,Tuba1a,Ube2i,Vcp,Vdac1,Vdac2,Wiz,Wnk1,Zbtb20,Zmym4
GO:0043167	ion binding	0.756299	70	0.368421	5302	0.487137	0.00022	ENSMUSP00000001480,ENSMUSP00000001845,ENSMUSP00000003310,ENSMUSP00000003575,ENSMUSP00000005705,ENSMUSP00000008280,ENSMUSP00000013771,ENSMUSP00000019426,ENSMUSP00000020161,ENSMUSP00000020238,ENSMUSP00000020286,ENSMUSP00000020343,ENSMUSP00000020637,ENSMUSP00000022380,ENSMUSP00000022529,ENSMUSP00000022849,ENSMUSP00000025906,ENSMUSP00000026625,ENSMUSP00000028610,ENSMUSP00000029147,ENSMUSP00000029266,…	Actn4,Anxa2,Anxa5,Arg1,Canx,Capns1,Cat,Cct2,Cfl1,Clybl,Ddx39b,Decr1,Dnpep,Dsg1b,Dsg4,Eif4a1,Eno1,Erap1,Esrra,Etfa,Fdps,Fhl2,Ftl1,Fus,Hadh,Hsp90aa1,Hsp90b1,Hspa1a,Irf2bp2,Irf2bpl,Ltf,Mcee,Morc3,Myl3,Myl6,Ndufs7,Nfs1,Npepps,Pml,Ppa1,Psmc3,Psmc6,Psph,Rab21,Ranbp2,Rap1b,S100a14,S100a16,Smchd1,Tars,Tdg,Tgm1,Tgm3,Tkt,Tnni3,Tpm4,Trim24,Trim28,Trim33,Trim54,Trim63,Trpv4,Tuba1a,Ube2i,Vcp,Wiz,Wnk1,Xirp2,Zb…
GO:0097159	organic cyclic compound binding	0.772826	65	0.342105	4818	0.442668	0.00027	ENSMUSP00000003310,ENSMUSP00000004145,ENSMUSP00000005705,ENSMUSP00000020238,ENSMUSP00000020343,ENSMUSP00000021412,ENSMUSP00000022293,ENSMUSP00000022380,ENSMUSP00000022529,ENSMUSP00000022849,ENSMUSP00000025906,ENSMUSP00000026289,ENSMUSP00000028610,ENSMUSP00000029142,ENSMUSP00000029147,ENSMUSP00000029444,ENSMUSP00000029610,ENSMUSP00000029877,ENSMUSP00000030164,ENSMUSP00000031859,ENSMUSP00000032194,…	Actn4,Bhlhe40,Cat,Cct2,Cltc,Ddx39b,Decr1,Eif4a1,Eif6,Eno1,Esrra,Etfa,Etv6,Fus,Gapdh,Gtf2i,Hadh,Hdlbp,Hmbox1,Hnrnpc,Hnrnpf,Hsd17b10,Hsp90aa1,Hsp90b1,Hspa1a,Mafg,Mga,Mitf,Morc3,Naca,Nfrkb,Nfs1,Phgdh,Pml,Prox1,Psma6,Psmc3,Psmc6,Ptrf,Puf60,Rab21,Ranbp2,Rangap1,Rap1b,Rpl12,Rps3,Safb,Smchd1,Stat5a,Tars,Tdg,Tkt,Trim24,Trim28,Trim33,Trpv4,Tuba1a,Ube2i,Vcp,Vdac1,Vdac2,Wiz,Wnk1,Zbtb20,Zmym4
GO:0046872	metal ion binding	0.851748	51	0.268421	3430	0.315141	0.00028	ENSMUSP00000001480,ENSMUSP00000001845,ENSMUSP00000003310,ENSMUSP00000003575,ENSMUSP00000005705,ENSMUSP00000008280,ENSMUSP00000013771,ENSMUSP00000019426,ENSMUSP00000020161,ENSMUSP00000020286,ENSMUSP00000020637,ENSMUSP00000022529,ENSMUSP00000025906,ENSMUSP00000026625,ENSMUSP00000028610,ENSMUSP00000029147,ENSMUSP00000029266,ENSMUSP00000029444,ENSMUSP00000031399,ENSMUSP00000031859,ENSMUSP00000034756,…	Actn4,Anxa2,Anxa5,Arg1,Canx,Capns1,Cat,Clybl,Dnpep,Dsg1b,Dsg4,Eno1,Erap1,Esrra,Fdps,Fhl2,Ftl1,Fus,Irf2bp2,Irf2bpl,Ltf,Mcee,Morc3,Myl3,Myl6,Ndufs7,Nfs1,Npepps,Pml,Ppa1,Psph,Ranbp2,S100a14,S100a16,Tdg,Tgm1,Tgm3,Tkt,Tnni3,Tpm4,Trim24,Trim28,Trim33,Trim54,Trim63,Trpv4,Wiz,Wnk1,Xirp2,Zbtb20,Zmym4
GO:0061629	RNA polymerase II-specific DNA-binding transcription factor binding	2.43292	11	0.0578947	259	0.0237964	0.00033	ENSMUSP00000019109,ENSMUSP00000021412,ENSMUSP00000026289,ENSMUSP00000031859,ENSMUSP00000032194,ENSMUSP00000066068,ENSMUSP00000084586,ENSMUSP00000088935,ENSMUSP00000101858,ENSMUSP00000115044,ENSMUSP00000135703	Actn4,Bhlhe40,Fus,Hsd17b10,Hspa1a,Prox1,Psma6,Sumo1,Sumo2,Trim24,Ywhah
GO:0140297	DNA-binding transcription factor binding	2.07051	12	0.0631579	332	0.0305035	0.00058	ENSMUSP00000019109,ENSMUSP00000021412,ENSMUSP00000026289,ENSMUSP00000031859,ENSMUSP00000032194,ENSMUSP00000066068,ENSMUSP00000084586,ENSMUSP00000088935,ENSMUSP00000101858,ENSMUSP00000115044,ENSMUSP00000134169,ENSMUSP00000135703	Actn4,Bhlhe40,Fus,Hsd17b10,Hspa1a,Prox1,Psma6,Sumo1,Sumo2,Trim24,Ube2i,Ywhah
GO:0002020	protease binding	3.22728	8	0.0421053	142	0.0130467	0.00069	ENSMUSP00000030164,ENSMUSP00000034756,ENSMUSP00000041149,ENSMUSP00000083341,ENSMUSP00000084586,ENSMUSP00000099475,ENSMUSP00000101003,ENSMUSP00000115578	Anxa2,Cltc,Hspa1a,Mif,Ndufs7,Nfrkb,Ubc,Vcp
GO:0035257	nuclear hormone receptor binding	3.11751	8	0.0421053	147	0.0135061	0.00085	ENSMUSP00000019109,ENSMUSP00000026289,ENSMUSP00000031859,ENSMUSP00000066068,ENSMUSP00000088935,ENSMUSP00000101858,ENSMUSP00000115044,ENSMUSP00000135703	Actn4,Fus,Hsd17b10,Prox1,Sumo1,Sumo2,Trim24,Ywhah
GO:0031386	protein tag	28.6421	3	0.0157895	6	0.000551268	0.00087	ENSMUSP00000020501,ENSMUSP00000088935,ENSMUSP00000115044	Sumo1,Sumo2,Sumo3
GO:0016922	nuclear receptor binding	3.64536	7	0.0368421	110	0.0101066	0.00095	ENSMUSP00000019109,ENSMUSP00000026289,ENSMUSP00000031859,ENSMUSP00000088935,ENSMUSP00000101858,ENSMUSP00000115044,ENSMUSP00000135703	Fus,Hsd17b10,Prox1,Sumo1,Sumo2,Trim24,Ywhah
GO:0016616	oxidoreductase activity, acting on the CH-OH group of donors, NAD or NADP as acceptor	3.51745	7	0.0368421	114	0.0104741	0.0011	ENSMUSP00000022821,ENSMUSP00000025385,ENSMUSP00000026289,ENSMUSP00000029610,ENSMUSP00000036628,ENSMUSP00000064755,ENSMUSP00000103267	Dhrs4,Hadh,Hsd17b10,Hsd17b4,Ldha,Phgdh,Sdr9c7
GO:0051082	unfolded protein binding	4.4637	6	0.0315789	77	0.0070746	0.0011	ENSMUSP00000020238,ENSMUSP00000020637,ENSMUSP00000036288,ENSMUSP00000084586,ENSMUSP00000091921,ENSMUSP00000126390	Canx,Cct2,Hsp90aa1,Hsp90b1,Hspa1a,Serpinh1
GO:0003723	RNA binding	1.22005	21	0.110526	986	0.0905917	0.0013	ENSMUSP00000003310,ENSMUSP00000020238,ENSMUSP00000021412,ENSMUSP00000026289,ENSMUSP00000029142,ENSMUSP00000032998,ENSMUSP00000040152,ENSMUSP00000058321,ENSMUSP00000079727,ENSMUSP00000091921,ENSMUSP00000092849,ENSMUSP00000098096,ENSMUSP00000099475,ENSMUSP00000101858,ENSMUSP00000107237,ENSMUSP00000117461,ENSMUSP00000126849,ENSMUSP00000127034,ENSMUSP00000127903,ENSMUSP00000130023,ENSMUSP00000134178	Cltc,Ddx39b,Eif4a1,Eif6,Eno1,Fus,Hdlbp,Hnrnpc,Hnrnpf,Hsd17b10,Hsp90aa1,Hsp90b1,Morc3,Psma6,Ptrf,Puf60,Ranbp2,Rangap1,Rpl12,Rps3,Safb
GO:0017025	TBP-class protein binding	9.16547	4	0.0210526	25	0.00229695	0.0015	ENSMUSP00000022380,ENSMUSP00000071054,ENSMUSP00000089680,ENSMUSP00000130023	Hnrnpf,Naca,Psmc3,Psmc6
GO:0003676	nucleic acid binding	0.83889	42	0.221053	2868	0.263506	0.0019	ENSMUSP00000003310,ENSMUSP00000004145,ENSMUSP00000005705,ENSMUSP00000020238,ENSMUSP00000021412,ENSMUSP00000025906,ENSMUSP00000026289,ENSMUSP00000029142,ENSMUSP00000029444,ENSMUSP00000031859,ENSMUSP00000032194,ENSMUSP00000032998,ENSMUSP00000040152,ENSMUSP00000044938,ENSMUSP00000049625,ENSMUSP00000053899,ENSMUSP00000058321,ENSMUSP00000066068,ENSMUSP00000069443,ENSMUSP00000079727,ENSMUSP00000079818,…	Actn4,Bhlhe40,Cltc,Ddx39b,Eif4a1,Eif6,Eno1,Esrra,Etv6,Fus,Gtf2i,Hdlbp,Hmbox1,Hnrnpc,Hnrnpf,Hsd17b10,Hsp90aa1,Hsp90b1,Mafg,Mga,Mitf,Morc3,Naca,Nfrkb,Pml,Prox1,Psma6,Ptrf,Puf60,Ranbp2,Rangap1,Rpl12,Rps3,Safb,Stat5a,Tdg,Trim24,Trim28,Trim33,Wiz,Zbtb20,Zmym4
GO:0003857	3-hydroxyacyl-CoA dehydrogenase activity	19.0947	3	0.0157895	9	0.000826902	0.0019	ENSMUSP00000025385,ENSMUSP00000026289,ENSMUSP00000029610	Hadh,Hsd17b10,Hsd17b4
GO:0003712	transcription coregulator activity	1.66443	12	0.0631579	413	0.0379456	0.0028	ENSMUSP00000001592,ENSMUSP00000005705,ENSMUSP00000031859,ENSMUSP00000032194,ENSMUSP00000062753,ENSMUSP00000066068,ENSMUSP00000082816,ENSMUSP00000084586,ENSMUSP00000089680,ENSMUSP00000101858,ENSMUSP00000121000,ENSMUSP00000135703	Actn4,Bhlhe40,Fus,Hspa1a,Irf2bp2,Jup,Naca,Pml,Prox1,Tdg,Trim24,Trim28
GO:0016462	pyrophosphatase activity	1.29327	17	0.0894737	753	0.0691841	0.0028	ENSMUSP00000020286,ENSMUSP00000020343,ENSMUSP00000022380,ENSMUSP00000029266,ENSMUSP00000030164,ENSMUSP00000066238,ENSMUSP00000071054,ENSMUSP00000078715,ENSMUSP00000084586,ENSMUSP00000091921,ENSMUSP00000094778,ENSMUSP00000105754,ENSMUSP00000110547,ENSMUSP00000121835,ENSMUSP00000127034,ENSMUSP00000128803,ENSMUSP00000134178	Anxa5,Atp5c1,Ddx39b,Eif4a1,Hsp90aa1,Hspa1a,Myl3,Myl6,Ppa1,Psmc3,Psmc6,Rab21,Rap1b,Slc25a42,Smchd1,Tuba1a,Vcp
GO:0097718	disordered domain specific binding	6.73932	4	0.0210526	34	0.00312385	0.0034	ENSMUSP00000084586,ENSMUSP00000091921,ENSMUSP00000099475,ENSMUSP00000113942	Cltc,Gapdh,Hsp90aa1,Hspa1a
GO:0016887	ATPase activity	1.69389	11	0.0578947	372	0.0341786	0.0041	ENSMUSP00000022380,ENSMUSP00000029266,ENSMUSP00000030164,ENSMUSP00000071054,ENSMUSP00000084586,ENSMUSP00000091921,ENSMUSP00000110547,ENSMUSP00000121835,ENSMUSP00000127034,ENSMUSP00000128803,ENSMUSP00000134178	Anxa5,Atp5c1,Ddx39b,Eif4a1,Hsp90aa1,Hspa1a,Myl6,Psmc3,Psmc6,Smchd1,Vcp
GO:0004177	aminopeptidase activity	5.8753	4	0.0210526	39	0.00358324	0.0053	ENSMUSP00000001480,ENSMUSP00000085244,ENSMUSP00000109235,ENSMUSP00000133166	Dnpep,Erap1,Npepps,Tpp2
GO:0019901	protein kinase binding	1.30389	15	0.0789474	659	0.0605476	0.0053	ENSMUSP00000001592,ENSMUSP00000022629,ENSMUSP00000022894,ENSMUSP00000029266,ENSMUSP00000032998,ENSMUSP00000049625,ENSMUSP00000050374,ENSMUSP00000063001,ENSMUSP00000071859,ENSMUSP00000091921,ENSMUSP00000096458,ENSMUSP00000097066,ENSMUSP00000099475,ENSMUSP00000099819,ENSMUSP00000121000	Anxa5,Cltc,Dpysl2,Gtf2i,Hsp90aa1,Jup,Rps3,Sfn,Sorbs1,Tdg,Tnni3,Trpv4,Vdac1,Wnk1,Ywhaz
GO:0051015	actin filament binding	2.46006	7	0.0368421	163	0.0149761	0.0061	ENSMUSP00000003575,ENSMUSP00000066068,ENSMUSP00000071859,ENSMUSP00000096458,ENSMUSP00000099584,ENSMUSP00000112259,ENSMUSP00000114839	Actn4,Arpc3,Arpc4,Cfl1,Tnni3,Tpm4,Trpv4
GO:0003779	actin binding	1.58722	11	0.0578947	397	0.0364756	0.0063	ENSMUSP00000003575,ENSMUSP00000019109,ENSMUSP00000066068,ENSMUSP00000071859,ENSMUSP00000078715,ENSMUSP00000096458,ENSMUSP00000099565,ENSMUSP00000099584,ENSMUSP00000107966,ENSMUSP00000112259,ENSMUSP00000114839	Actn4,Arpc3,Arpc4,Capzb,Cfl1,Myl3,Tnni3,Tpm4,Trpv4,Xirp2,Ywhah
GO:0070006	metalloaminopeptidase activity	10.109	3	0.0157895	17	0.00156193	0.0064	ENSMUSP00000001480,ENSMUSP00000109235,ENSMUSP00000133166	Dnpep,Erap1,Npepps
GO:0050662	coenzyme binding	1.82176	9	0.0473684	283	0.0260015	0.0076	ENSMUSP00000022529,ENSMUSP00000026289,ENSMUSP00000028610,ENSMUSP00000029147,ENSMUSP00000029610,ENSMUSP00000029877,ENSMUSP00000034866,ENSMUSP00000064755,ENSMUSP00000113942	Cat,Decr1,Etfa,Gapdh,Hadh,Hsd17b10,Nfs1,Phgdh,Tkt
GO:0005102	signaling receptor binding	0.945284	25	0.131579	1515	0.139195	0.0079	ENSMUSP00000019109,ENSMUSP00000020238,ENSMUSP00000020637,ENSMUSP00000022821,ENSMUSP00000025385,ENSMUSP00000026289,ENSMUSP00000028610,ENSMUSP00000029266,ENSMUSP00000030164,ENSMUSP00000031859,ENSMUSP00000041149,ENSMUSP00000046340,ENSMUSP00000049355,ENSMUSP00000066068,ENSMUSP00000084586,ENSMUSP00000088935,ENSMUSP00000091921,ENSMUSP00000097066,ENSMUSP00000099475,ENSMUSP00000101858,ENSMUSP00000112259,…	Actn4,Anxa5,Canx,Cat,Cfl1,Cltc,Dhrs4,Erap1,Fus,Gpi1,Grn,Hsd17b10,Hsd17b4,Hsp90aa1,Hsp90b1,Hspa1a,Mif,Prox1,S100a14,Sorbs1,Sumo1,Sumo2,Trim24,Vcp,Ywhah
GO:0140110	transcription regulator activity	1.00339	22	0.115789	1256	0.115399	0.0079	ENSMUSP00000001592,ENSMUSP00000004145,ENSMUSP00000005705,ENSMUSP00000025906,ENSMUSP00000031859,ENSMUSP00000032194,ENSMUSP00000044938,ENSMUSP00000049625,ENSMUSP00000053899,ENSMUSP00000062753,ENSMUSP00000066068,ENSMUSP00000079727,ENSMUSP00000079818,ENSMUSP00000082816,ENSMUSP00000084586,ENSMUSP00000089680,ENSMUSP00000101714,ENSMUSP00000101858,ENSMUSP00000106401,ENSMUSP00000110339,ENSMUSP00000121000,…	Actn4,Bhlhe40,Eno1,Esrra,Etv6,Fus,Gtf2i,Hspa1a,Irf2bp2,Jup,Mafg,Mga,Mitf,Naca,Pml,Prox1,Stat5a,Tdg,Trim24,Trim28,Zbtb20,Zmym4
GO:0016491	oxidoreductase activity	1.22752	15	0.0789474	700	0.0643146	0.0082	ENSMUSP00000022268,ENSMUSP00000022821,ENSMUSP00000025385,ENSMUSP00000026289,ENSMUSP00000028610,ENSMUSP00000029610,ENSMUSP00000029877,ENSMUSP00000030051,ENSMUSP00000034866,ENSMUSP00000036628,ENSMUSP00000052592,ENSMUSP00000064755,ENSMUSP00000101003,ENSMUSP00000103267,ENSMUSP00000113942	Cat,Decr1,Dhrs4,Etfa,Gapdh,Gsto2,Hadh,Hsd17b10,Hsd17b4,Ldha,Ndufs7,Pdhb,Phgdh,Sdr9c7,Txn1
GO:0017111	nucleoside-triphosphatase activity	1.20345	15	0.0789474	714	0.0656009	0.0098	ENSMUSP00000020343,ENSMUSP00000022380,ENSMUSP00000029266,ENSMUSP00000030164,ENSMUSP00000066238,ENSMUSP00000071054,ENSMUSP00000078715,ENSMUSP00000084586,ENSMUSP00000091921,ENSMUSP00000094778,ENSMUSP00000110547,ENSMUSP00000121835,ENSMUSP00000127034,ENSMUSP00000128803,ENSMUSP00000134178	Anxa5,Atp5c1,Ddx39b,Eif4a1,Hsp90aa1,Hspa1a,Myl3,Myl6,Psmc3,Psmc6,Rab21,Rap1b,Smchd1,Tuba1a,Vcp
GO:0016853	isomerase activity	2.4727	6	0.0315789	139	0.012771	0.0127	ENSMUSP00000003310,ENSMUSP00000019283,ENSMUSP00000025385,ENSMUSP00000041149,ENSMUSP00000047855,ENSMUSP00000049355	Gpi1,Hsd17b4,Isyna1,Mcee,Mif,Ranbp2
GO:0000287	magnesium ion binding	2.06696	7	0.0368421	194	0.0178243	0.0133	ENSMUSP00000020286,ENSMUSP00000022529,ENSMUSP00000026625,ENSMUSP00000031399,ENSMUSP00000063001,ENSMUSP00000079727,ENSMUSP00000121000	Clybl,Eno1,Ppa1,Psph,Tdg,Tkt,Wnk1
GO:0001530	lipopolysaccharide binding	7.16053	3	0.0157895	24	0.00220507	0.0134	ENSMUSP00000005923,ENSMUSP00000033008,ENSMUSP00000035077	Ltf,Psma1,Psmb4
GO:0044388	small protein activating enzyme binding	22.9137	2	0.0105263	5	0.00045939	0.0134	ENSMUSP00000088935,ENSMUSP00000134169	Sumo1,Ube2i
GO:0005509	calcium ion binding	1.25369	13	0.0684211	594	0.0545755	0.0136	ENSMUSP00000001845,ENSMUSP00000019426,ENSMUSP00000020637,ENSMUSP00000029266,ENSMUSP00000031399,ENSMUSP00000034756,ENSMUSP00000066068,ENSMUSP00000076026,ENSMUSP00000078715,ENSMUSP00000096510,ENSMUSP00000105928,ENSMUSP00000126821,ENSMUSP00000128803	Actn4,Anxa2,Anxa5,Canx,Capns1,Dsg1b,Dsg4,Myl3,Myl6,Psph,S100a14,S100a16,Tgm3
GO:0015288	porin activity	19.0947	2	0.0105263	6	0.000551268	0.0171	ENSMUSP00000022293,ENSMUSP00000099819	Vdac1,Vdac2
GO:0036402	proteasome-activating ATPase activity	19.0947	2	0.0105263	6	0.000551268	0.0171	ENSMUSP00000022380,ENSMUSP00000071054	Psmc3,Psmc6
GO:0033218	amide binding	1.52985	9	0.0473684	337	0.0309629	0.0197	ENSMUSP00000001479,ENSMUSP00000001480,ENSMUSP00000004375,ENSMUSP00000026289,ENSMUSP00000029266,ENSMUSP00000085244,ENSMUSP00000099475,ENSMUSP00000121203,ENSMUSP00000133166	Anxa5,Cltc,Ctsd,Erap1,Hsd17b10,Kpnb1,Npepps,Phb2,Tpp2
GO:0003810	protein-glutamine gamma-glutamyltransferase activity	16.3669	2	0.0105263	7	0.000643146	0.0208	ENSMUSP00000105928,ENSMUSP00000128090	Tgm1,Tgm3
GO:0042277	peptide binding	1.63669	8	0.0421053	280	0.0257258	0.0224	ENSMUSP00000001479,ENSMUSP00000001480,ENSMUSP00000026289,ENSMUSP00000029266,ENSMUSP00000085244,ENSMUSP00000099475,ENSMUSP00000121203,ENSMUSP00000133166	Anxa5,Cltc,Ctsd,Erap1,Hsd17b10,Kpnb1,Npepps,Tpp2
GO:0051287	NAD binding	3.47177	4	0.0210526	66	0.00606395	0.0225	ENSMUSP00000026289,ENSMUSP00000029610,ENSMUSP00000064755,ENSMUSP00000113942	Gapdh,Hadh,Hsd17b10,Phgdh
GO:0042974	retinoic acid receptor binding	5.54363	3	0.0157895	31	0.00284822	0.0229	ENSMUSP00000066068,ENSMUSP00000101858,ENSMUSP00000115044	Actn4,Fus,Sumo2
GO:0005347	ATP transmembrane transporter activity	14.3211	2	0.0105263	8	0.000735024	0.0244	ENSMUSP00000016463,ENSMUSP00000105754	Slc25a42,Slc25a5
GO:0015217	ADP transmembrane transporter activity	14.3211	2	0.0105263	8	0.000735024	0.0244	ENSMUSP00000016463,ENSMUSP00000105754	Slc25a42,Slc25a5
GO:0016798	hydrolase activity, acting on glycosyl bonds	2.46915	5	0.0263158	116	0.0106578	0.0259	ENSMUSP00000032998,ENSMUSP00000089800,ENSMUSP00000089801,ENSMUSP00000093965,ENSMUSP00000121000	Ganab,Lyz1,Lyz2,Rps3,Tdg
GO:0008536	Ran GTPase binding	4.91008	3	0.0157895	35	0.00321573	0.0298	ENSMUSP00000001479,ENSMUSP00000003310,ENSMUSP00000126849	Kpnb1,Ranbp2,Rangap1
GO:0003713	transcription coactivator activity	1.69194	7	0.0368421	237	0.0217751	0.0311	ENSMUSP00000001592,ENSMUSP00000005705,ENSMUSP00000031859,ENSMUSP00000066068,ENSMUSP00000082816,ENSMUSP00000089680,ENSMUSP00000101858	Actn4,Fus,Jup,Naca,Pml,Trim24,Trim28
GO:0042623	ATPase activity, coupled	1.5225	8	0.0421053	301	0.0276553	0.0311	ENSMUSP00000022380,ENSMUSP00000029266,ENSMUSP00000071054,ENSMUSP00000084586,ENSMUSP00000110547,ENSMUSP00000127034,ENSMUSP00000128803,ENSMUSP00000134178	Anxa5,Atp5c1,Ddx39b,Eif4a1,Hspa1a,Myl6,Psmc3,Psmc6
GO:0000977	RNA polymerase II regulatory region sequence-specific DNA binding	1.09999	13	0.0684211	677	0.0622014	0.0333	ENSMUSP00000004145,ENSMUSP00000025906,ENSMUSP00000031859,ENSMUSP00000032194,ENSMUSP00000032998,ENSMUSP00000044938,ENSMUSP00000053899,ENSMUSP00000066068,ENSMUSP00000079727,ENSMUSP00000079818,ENSMUSP00000092849,ENSMUSP00000106401,ENSMUSP00000135703	Actn4,Bhlhe40,Eno1,Esrra,Etv6,Mafg,Mga,Mitf,Prox1,Rps3,Safb,Stat5a,Trim24
GO:0003690	double-stranded DNA binding	1.02293	15	0.0789474	840	0.0771775	0.0333	ENSMUSP00000004145,ENSMUSP00000025906,ENSMUSP00000031859,ENSMUSP00000032194,ENSMUSP00000032998,ENSMUSP00000044938,ENSMUSP00000053899,ENSMUSP00000066068,ENSMUSP00000079727,ENSMUSP00000079818,ENSMUSP00000092849,ENSMUSP00000106401,ENSMUSP00000121000,ENSMUSP00000135372,ENSMUSP00000135703	Actn4,Bhlhe40,Eno1,Esrra,Etv6,Hmbox1,Mafg,Mga,Mitf,Prox1,Rps3,Safb,Stat5a,Tdg,Trim24
GO:0044325	ion channel binding	2.29137	5	0.0263158	125	0.0114847	0.0333	ENSMUSP00000019109,ENSMUSP00000022894,ENSMUSP00000066068,ENSMUSP00000091921,ENSMUSP00000099819	Actn4,Hsp90aa1,Vdac1,Ywhah,Ywhaz
GO:0001012	RNA polymerase II regulatory region DNA binding	1.09193	13	0.0684211	682	0.0626608	0.0342	ENSMUSP00000004145,ENSMUSP00000025906,ENSMUSP00000031859,ENSMUSP00000032194,ENSMUSP00000032998,ENSMUSP00000044938,ENSMUSP00000053899,ENSMUSP00000066068,ENSMUSP00000079727,ENSMUSP00000079818,ENSMUSP00000092849,ENSMUSP00000106401,ENSMUSP00000135703	Actn4,Bhlhe40,Eno1,Esrra,Etv6,Mafg,Mga,Mitf,Prox1,Rps3,Safb,Stat5a,Trim24
GO:0031072	heat shock protein binding	2.23766	5	0.0263158	128	0.0117604	0.0349	ENSMUSP00000001479,ENSMUSP00000032998,ENSMUSP00000079727,ENSMUSP00000084586,ENSMUSP00000099475	Cltc,Eno1,Hspa1a,Kpnb1,Rps3
GO:0016620	oxidoreductase activity, acting on the aldehyde or oxo group of donors, NAD or NADP as acceptor	4.40648	3	0.0157895	39	0.00358324	0.0356	ENSMUSP00000022268,ENSMUSP00000022821,ENSMUSP00000113942	Dhrs4,Gapdh,Pdhb
GO:0004303	estradiol 17-beta-dehydrogenase activity	9.54737	2	0.0105263	12	0.00110254	0.0392	ENSMUSP00000025385,ENSMUSP00000026289	Hsd17b10,Hsd17b4
GO:0005253	anion channel activity	2.76068	4	0.0210526	83	0.00762587	0.0392	ENSMUSP00000007257,ENSMUSP00000022293,ENSMUSP00000045214,ENSMUSP00000099819	Ano10,Clic1,Vdac1,Vdac2
GO:0015037	peptide disulfide oxidoreductase activity	9.54737	2	0.0105263	12	0.00110254	0.0392	ENSMUSP00000030051,ENSMUSP00000052592	Gsto2,Txn1
GO:0019104	DNA N-glycosylase activity	9.54737	2	0.0105263	12	0.00110254	0.0392	ENSMUSP00000032998,ENSMUSP00000121000	Rps3,Tdg
GO:0036094	small molecule binding	0.751189	31	0.163158	2364	0.2172	0.0392	ENSMUSP00000020238,ENSMUSP00000020343,ENSMUSP00000022293,ENSMUSP00000022380,ENSMUSP00000022529,ENSMUSP00000022849,ENSMUSP00000026289,ENSMUSP00000028610,ENSMUSP00000029147,ENSMUSP00000029610,ENSMUSP00000029877,ENSMUSP00000030164,ENSMUSP00000034866,ENSMUSP00000036288,ENSMUSP00000049355,ENSMUSP00000063001,ENSMUSP00000064755,ENSMUSP00000066068,ENSMUSP00000066238,ENSMUSP00000071054,ENSMUSP00000071859,…	Actn4,Cat,Cct2,Ddx39b,Decr1,Eif4a1,Etfa,Gapdh,Gpi1,Hadh,Hsd17b10,Hsp90aa1,Hsp90b1,Hspa1a,Nfs1,Phgdh,Psmc3,Psmc6,Rab21,Rap1b,Smchd1,Tars,Tdg,Tkt,Trpv4,Tuba1a,Ube2i,Vcp,Vdac1,Vdac2,Wnk1
GO:0019902	phosphatase binding	1.76259	6	0.0315789	195	0.0179162	0.04	ENSMUSP00000001592,ENSMUSP00000020238,ENSMUSP00000030164,ENSMUSP00000063001,ENSMUSP00000091921,ENSMUSP00000112259	Cfl1,Hsp90aa1,Hsp90b1,Jup,Vcp,Wnk1
GO:0035258	steroid hormone receptor binding	2.69573	4	0.0210526	85	0.00780963	0.04	ENSMUSP00000019109,ENSMUSP00000026289,ENSMUSP00000088935,ENSMUSP00000101858	Fus,Hsd17b10,Sumo1,Ywhah
GO:0003796	lysozyme activity	8.81296	2	0.0105263	13	0.00119441	0.0421	ENSMUSP00000089800,ENSMUSP00000089801	Lyz1,Lyz2
GO:0050661	NADP binding	3.81895	3	0.0157895	45	0.00413451	0.045	ENSMUSP00000028610,ENSMUSP00000029877,ENSMUSP00000113942	Cat,Decr1,Gapdh
GO:0000166	nucleotide binding	0.771024	27	0.142105	2006	0.184307	0.0463	ENSMUSP00000020238,ENSMUSP00000020343,ENSMUSP00000022293,ENSMUSP00000022380,ENSMUSP00000022849,ENSMUSP00000026289,ENSMUSP00000028610,ENSMUSP00000029610,ENSMUSP00000029877,ENSMUSP00000030164,ENSMUSP00000034866,ENSMUSP00000036288,ENSMUSP00000063001,ENSMUSP00000064755,ENSMUSP00000066238,ENSMUSP00000071054,ENSMUSP00000071859,ENSMUSP00000084586,ENSMUSP00000091921,ENSMUSP00000094778,ENSMUSP00000099819,…	Cat,Cct2,Ddx39b,Decr1,Eif4a1,Etfa,Gapdh,Hadh,Hsd17b10,Hsp90aa1,Hsp90b1,Hspa1a,Phgdh,Psmc3,Psmc6,Rab21,Rap1b,Smchd1,Tars,Tdg,Trpv4,Tuba1a,Ube2i,Vcp,Vdac1,Vdac2,Wnk1
GO:0032183	SUMO binding	8.18346	2	0.0105263	14	0.00128629	0.0463	ENSMUSP00000082816,ENSMUSP00000121000	Pml,Tdg
GO:0046983	protein dimerization activity	0.853078	20	0.105263	1343	0.123392	0.0463	ENSMUSP00000001845,ENSMUSP00000003575,ENSMUSP00000019109,ENSMUSP00000022529,ENSMUSP00000023790,ENSMUSP00000024897,ENSMUSP00000025385,ENSMUSP00000028610,ENSMUSP00000029147,ENSMUSP00000031399,ENSMUSP00000032194,ENSMUSP00000044938,ENSMUSP00000053899,ENSMUSP00000066068,ENSMUSP00000079727,ENSMUSP00000082816,ENSMUSP00000091921,ENSMUSP00000096510,ENSMUSP00000106401,ENSMUSP00000121000	Actn4,Bhlhe40,Capns1,Cat,Eno1,Hsd17b4,Hsp90aa1,Krt1,Mafg,Mga,Mitf,Nfs1,Pml,Psph,S100a16,Tdg,Tkt,Tpm4,Vapa,Ywhah
GO:0048037	cofactor binding	1.16195	10	0.0526316	493	0.0452958	0.0484	ENSMUSP00000022529,ENSMUSP00000026289,ENSMUSP00000028610,ENSMUSP00000029147,ENSMUSP00000029610,ENSMUSP00000029877,ENSMUSP00000034866,ENSMUSP00000064755,ENSMUSP00000101003,ENSMUSP00000113942	Cat,Decr1,Etfa,Gapdh,Hadh,Hsd17b10,Ndufs7,Nfs1,Phgdh,Tkt
GO:0008308	voltage-gated anion channel activity	7.63789	2	0.0105263	15	0.00137817	0.0486	ENSMUSP00000022293,ENSMUSP00000099819	Vdac1,Vdac2

## Sheet: CC
#term ID	term description	Enrichement	observed gene count		background gene count		false discovery rate	matching proteins in your network (IDs)	matching proteins in your network (labels)
GO:0005839	proteasome core complex	59.1326	16	0.0842105	20	0.0014241	5.67e-22	ENSMUSP00000005923,ENSMUSP00000014913,ENSMUSP00000018430,ENSMUSP00000021412,ENSMUSP00000022803,ENSMUSP00000025196,ENSMUSP00000029082,ENSMUSP00000030642,ENSMUSP00000033008,ENSMUSP00000034369,ENSMUSP00000034848,ENSMUSP00000088057,ENSMUSP00000099436,ENSMUSP00000125548,ENSMUSP00000129767,ENSMUSP00000133499	Psma1,Psma2,Psma3,Psma4,Psma5,Psma6,Psma7,Psmb1,Psmb10,Psmb2,Psmb3,Psmb4,Psmb5,Psmb6,Psmb8,Psmb9
GO:0000502	proteasome complex	20.9612	19	0.1	67	0.00477072	6.06e-20	ENSMUSP00000005923,ENSMUSP00000014913,ENSMUSP00000018430,ENSMUSP00000021412,ENSMUSP00000022380,ENSMUSP00000022803,ENSMUSP00000025196,ENSMUSP00000029082,ENSMUSP00000030164,ENSMUSP00000030642,ENSMUSP00000033008,ENSMUSP00000034369,ENSMUSP00000034848,ENSMUSP00000071054,ENSMUSP00000088057,ENSMUSP00000099436,ENSMUSP00000125548,ENSMUSP00000129767,ENSMUSP00000133499	Psma1,Psma2,Psma3,Psma4,Psma5,Psma6,Psma7,Psmb1,Psmb10,Psmb2,Psmb3,Psmb4,Psmb5,Psmb6,Psmb8,Psmb9,Psmc3,Psmc6,Vcp
GO:0044424	intracellular part	0.96788	160	0.842105	12219	0.870051	6.06e-20	ENSMUSP00000001479,ENSMUSP00000001480,ENSMUSP00000001592,ENSMUSP00000001845,ENSMUSP00000003310,ENSMUSP00000003575,ENSMUSP00000003876,ENSMUSP00000004145,ENSMUSP00000004375,ENSMUSP00000005705,ENSMUSP00000005923,ENSMUSP00000007257,ENSMUSP00000008280,ENSMUSP00000013771,ENSMUSP00000014913,ENSMUSP00000015667,ENSMUSP00000016463,ENSMUSP00000018430,ENSMUSP00000019109,ENSMUSP00000019283,ENSMUSP00000020161,…	Actn4,Adsl,Anxa2,Anxa5,Arg1,Arpc3,Arpc4,Atp5c1,Bhlhe40,Brd8,Canx,Capns1,Capzb,Cat,Cct2,Cfl1,Clic1,Cltc,Ctsd,Ctss,Ddx39b,Decr1,Dhrs4,Dnpep,Dpysl2,Eif4a1,Eif6,Eno1,Erap1,Esd,Esrra,Etfa,Etv6,Fdps,Fhl2,Ftl1,Fus,Ganab,Gapdh,Gdi2,Gpi1,Grn,Gsto2,Gtf2i,Hadh,Hdlbp,Hmbox1,Hnrnpc,Hnrnpf,Hsd17b10,Hsd17b4,Hsp90aa1,Hsp90b1,Hspa1a,Irf2bp2,Irf2bpl,Isoc1,Isoc2a,Isyna1,Jup,Kpnb1,Krt1,Ldha,Lgmn,Lrrc15,Ltf,Lyz1,Lyz2…
GO:0005622	intracellular	0.954938	161	0.847368	12462	0.887354	6.28e-20	ENSMUSP00000001479,ENSMUSP00000001480,ENSMUSP00000001592,ENSMUSP00000001845,ENSMUSP00000003310,ENSMUSP00000003575,ENSMUSP00000003876,ENSMUSP00000004145,ENSMUSP00000004375,ENSMUSP00000005705,ENSMUSP00000005923,ENSMUSP00000007257,ENSMUSP00000008280,ENSMUSP00000013771,ENSMUSP00000014913,ENSMUSP00000015667,ENSMUSP00000016463,ENSMUSP00000018430,ENSMUSP00000019109,ENSMUSP00000019283,ENSMUSP00000020161,…	Actn4,Adsl,Ano10,Anxa2,Anxa5,Arg1,Arpc3,Arpc4,Atp5c1,Bhlhe40,Brd8,Canx,Capns1,Capzb,Cat,Cct2,Cfl1,Clic1,Cltc,Ctsd,Ctss,Ddx39b,Decr1,Dhrs4,Dnpep,Dpysl2,Eif4a1,Eif6,Eno1,Erap1,Esd,Esrra,Etfa,Etv6,Fdps,Fhl2,Ftl1,Fus,Ganab,Gapdh,Gdi2,Gpi1,Grn,Gsto2,Gtf2i,Hadh,Hdlbp,Hmbox1,Hnrnpc,Hnrnpf,Hsd17b10,Hsd17b4,Hsp90aa1,Hsp90b1,Hspa1a,Irf2bp2,Irf2bpl,Isoc1,Isoc2a,Isyna1,Jup,Kpnb1,Krt1,Ldha,Lgmn,Lrrc15,Ltf,Lyz…
GO:0070013	intracellular organelle lumen	1.67558	88	0.463158	3882	0.276417	1.21e-19	ENSMUSP00000001479,ENSMUSP00000003876,ENSMUSP00000004145,ENSMUSP00000004375,ENSMUSP00000005705,ENSMUSP00000005923,ENSMUSP00000014913,ENSMUSP00000015667,ENSMUSP00000016463,ENSMUSP00000018430,ENSMUSP00000020238,ENSMUSP00000020501,ENSMUSP00000021412,ENSMUSP00000022268,ENSMUSP00000022293,ENSMUSP00000022380,ENSMUSP00000022529,ENSMUSP00000022803,ENSMUSP00000025196,ENSMUSP00000025385,ENSMUSP00000025906,…	Actn4,Bhlhe40,Brd8,Cat,Cfl1,Ctss,Ddx39b,Decr1,Eif4a1,Eif6,Erap1,Esrra,Etfa,Etv6,Fdps,Ftl1,Fus,Gpi1,Gtf2i,Hadh,Hmbox1,Hnrnpc,Hnrnpf,Hsd17b10,Hsd17b4,Hsp90b1,Hspa1a,Irf2bp2,Irf2bpl,Kpnb1,Lyz1,Lyz2,Mga,Mif,Morc3,Ndufa8,Nfrkb,Nfs1,Pdhb,Phb2,Pml,Psma1,Psma2,Psma3,Psma4,Psma5,Psma6,Psma7,Psmb1,Psmb10,Psmb2,Psmb3,Psmb4,Psmb5,Psmb6,Psmb8,Psmb9,Psmc3,Psmc6,Puf60,Rangap1,Rpl12,Rps3,S100a14,S100a16,Safb,Sdr…
GO:0044422	organelle part	1.19577	124	0.652632	7665	0.545785	1.06e-18	ENSMUSP00000001479,ENSMUSP00000001592,ENSMUSP00000003310,ENSMUSP00000003575,ENSMUSP00000003876,ENSMUSP00000004145,ENSMUSP00000004375,ENSMUSP00000005705,ENSMUSP00000005923,ENSMUSP00000007257,ENSMUSP00000008280,ENSMUSP00000013771,ENSMUSP00000014913,ENSMUSP00000015667,ENSMUSP00000016463,ENSMUSP00000018430,ENSMUSP00000020161,ENSMUSP00000020238,ENSMUSP00000020343,ENSMUSP00000020501,ENSMUSP00000020637,…	Actn4,Anxa2,Anxa5,Arg1,Arpc3,Arpc4,Atp5c1,Bhlhe40,Brd8,Canx,Capzb,Cat,Cct2,Cfl1,Clic1,Cltc,Ctss,Ddx39b,Decr1,Dhrs4,Eif4a1,Eif6,Erap1,Esrra,Etfa,Etv6,Fdps,Fhl2,Ftl1,Fus,Ganab,Gapdh,Gpi1,Gtf2i,Hadh,Hmbox1,Hnrnpc,Hnrnpf,Hsd17b10,Hsd17b4,Hsp90aa1,Hsp90b1,Hspa1a,Irf2bp2,Irf2bpl,Jup,Kpnb1,Krt1,Ldha,Lyz1,Lyz2,Mga,Mif,Morc3,Mtch2,Myl3,Myl6,Ndufa8,Ndufs7,Nfrkb,Nfs1,Pdhb,Phb2,Pml,Psma1,Psma2,Psma3,Psma4,Ps…
GO:0043229	intracellular organelle	1.02073	147	0.773684	10645	0.757975	1.41e-18	ENSMUSP00000001479,ENSMUSP00000001480,ENSMUSP00000001592,ENSMUSP00000003310,ENSMUSP00000003575,ENSMUSP00000003876,ENSMUSP00000004145,ENSMUSP00000004375,ENSMUSP00000005705,ENSMUSP00000005923,ENSMUSP00000007257,ENSMUSP00000008280,ENSMUSP00000013771,ENSMUSP00000014913,ENSMUSP00000015667,ENSMUSP00000016463,ENSMUSP00000018430,ENSMUSP00000020161,ENSMUSP00000020238,ENSMUSP00000020343,ENSMUSP00000020501,…	Actn4,Anxa2,Anxa5,Arg1,Arpc3,Arpc4,Atp5c1,Bhlhe40,Brd8,Canx,Capzb,Cat,Cct2,Cfl1,Clic1,Cltc,Ctsd,Ctss,Ddx39b,Decr1,Dhrs4,Dpysl2,Eif4a1,Eif6,Erap1,Esd,Esrra,Etfa,Etv6,Fdps,Fhl2,Ftl1,Fus,Ganab,Gapdh,Gdi2,Gpi1,Grn,Gtf2i,Hadh,Hdlbp,Hmbox1,Hnrnpc,Hnrnpf,Hsd17b10,Hsd17b4,Hsp90aa1,Hsp90b1,Hspa1a,Irf2bp2,Irf2bpl,Isoc1,Isoc2a,Jup,Kpnb1,Krt1,Lgmn,Ltf,Lyz1,Lyz2,Mafg,Mga,Mif,Mitf,Morc3,Msantd4,Mtch2,Myl3,Myl6…
GO:0005737	cytoplasm	1.05178	141	0.742105	9909	0.705568	3.3e-18	ENSMUSP00000001479,ENSMUSP00000001480,ENSMUSP00000001592,ENSMUSP00000001845,ENSMUSP00000003310,ENSMUSP00000003575,ENSMUSP00000003876,ENSMUSP00000004145,ENSMUSP00000004375,ENSMUSP00000005923,ENSMUSP00000007257,ENSMUSP00000008280,ENSMUSP00000013771,ENSMUSP00000014913,ENSMUSP00000015667,ENSMUSP00000016463,ENSMUSP00000018430,ENSMUSP00000019109,ENSMUSP00000019283,ENSMUSP00000020161,ENSMUSP00000020238,…	Actn4,Adsl,Anxa2,Anxa5,Arg1,Arpc3,Arpc4,Atp5c1,Bhlhe40,Brd8,Canx,Capns1,Capzb,Cat,Cct2,Cfl1,Clic1,Cltc,Ctsd,Ctss,Ddx39b,Decr1,Dhrs4,Dnpep,Dpysl2,Eif4a1,Eif6,Eno1,Erap1,Esd,Esrra,Etfa,Etv6,Fdps,Fhl2,Ftl1,Fus,Ganab,Gapdh,Gdi2,Gpi1,Grn,Gsto2,Gtf2i,Hadh,Hdlbp,Hmbox1,Hnrnpc,Hnrnpf,Hsd17b10,Hsd17b4,Hsp90aa1,Hsp90b1,Hspa1a,Irf2bp2,Isoc1,Isoc2a,Isyna1,Jup,Kpnb1,Ldha,Lgmn,Lrrc15,Ltf,Lyz1,Lyz2,Mif,Mtch2,My…
GO:0043226	organelle	1.0039	148	0.778947	10897	0.775919	3.48e-18	ENSMUSP00000001479,ENSMUSP00000001480,ENSMUSP00000001592,ENSMUSP00000003310,ENSMUSP00000003575,ENSMUSP00000003876,ENSMUSP00000004145,ENSMUSP00000004375,ENSMUSP00000005705,ENSMUSP00000005923,ENSMUSP00000007257,ENSMUSP00000008280,ENSMUSP00000013771,ENSMUSP00000014913,ENSMUSP00000015667,ENSMUSP00000016463,ENSMUSP00000018430,ENSMUSP00000020161,ENSMUSP00000020238,ENSMUSP00000020343,ENSMUSP00000020501,…	Actn4,Anxa2,Anxa5,Arg1,Arpc3,Arpc4,Atp5c1,Bhlhe40,Brd8,Canx,Capzb,Cat,Cct2,Cfl1,Clic1,Cltc,Ctsd,Ctss,Ddx39b,Decr1,Dhrs4,Dpysl2,Eif4a1,Eif6,Erap1,Esd,Esrra,Etfa,Etv6,Fdps,Fhl2,Ftl1,Fus,Ganab,Gapdh,Gdi2,Gpi1,Grn,Gtf2i,Hadh,Hdlbp,Hmbox1,Hnrnpc,Hnrnpf,Hsd17b10,Hsd17b4,Hsp90aa1,Hsp90b1,Hspa1a,Irf2bp2,Irf2bpl,Isoc1,Isoc2a,Jup,Kpnb1,Krt1,Ldha,Lgmn,Ltf,Lyz1,Lyz2,Mafg,Mga,Mif,Mitf,Morc3,Msantd4,Mtch2,Myl3…
GO:0044444	cytoplasmic part	1.17525	122	0.642105	7673	0.546354	1.21e-17	ENSMUSP00000001479,ENSMUSP00000001480,ENSMUSP00000001592,ENSMUSP00000001845,ENSMUSP00000003310,ENSMUSP00000003575,ENSMUSP00000003876,ENSMUSP00000004145,ENSMUSP00000004375,ENSMUSP00000005923,ENSMUSP00000007257,ENSMUSP00000008280,ENSMUSP00000013771,ENSMUSP00000014913,ENSMUSP00000015667,ENSMUSP00000016463,ENSMUSP00000018430,ENSMUSP00000019109,ENSMUSP00000020161,ENSMUSP00000020238,ENSMUSP00000020343,…	Actn4,Adsl,Anxa2,Anxa5,Arg1,Atp5c1,Brd8,Canx,Capns1,Capzb,Cat,Cct2,Cfl1,Clic1,Cltc,Ctsd,Ctss,Decr1,Dhrs4,Dnpep,Dpysl2,Eif6,Eno1,Erap1,Esd,Etfa,Etv6,Fdps,Fhl2,Ftl1,Fus,Ganab,Gapdh,Gdi2,Gpi1,Grn,Hadh,Hdlbp,Hmbox1,Hnrnpc,Hnrnpf,Hsd17b10,Hsd17b4,Hsp90aa1,Hsp90b1,Hspa1a,Isoc1,Jup,Kpnb1,Ldha,Lgmn,Ltf,Lyz1,Lyz2,Mif,Mtch2,Myl3,Naca,Ndufa8,Ndufs7,Nfs1,Npepps,Pdhb,Phb2,Pml,Psma1,Psma2,Psma3,Psma4,Psma5,Psm…
GO:0044446	intracellular organelle part	1.18608	119	0.626316	7416	0.528055	3.13e-17	ENSMUSP00000001479,ENSMUSP00000001592,ENSMUSP00000003310,ENSMUSP00000003575,ENSMUSP00000003876,ENSMUSP00000004145,ENSMUSP00000004375,ENSMUSP00000005705,ENSMUSP00000005923,ENSMUSP00000007257,ENSMUSP00000013771,ENSMUSP00000014913,ENSMUSP00000015667,ENSMUSP00000016463,ENSMUSP00000018430,ENSMUSP00000020161,ENSMUSP00000020238,ENSMUSP00000020343,ENSMUSP00000020501,ENSMUSP00000020637,ENSMUSP00000021412,…	Actn4,Anxa2,Arg1,Arpc3,Arpc4,Atp5c1,Bhlhe40,Brd8,Canx,Capzb,Cat,Cct2,Cfl1,Clic1,Cltc,Ctss,Ddx39b,Decr1,Dhrs4,Eif4a1,Eif6,Erap1,Esrra,Etfa,Etv6,Fdps,Ftl1,Fus,Ganab,Gapdh,Gpi1,Gtf2i,Hadh,Hmbox1,Hnrnpc,Hnrnpf,Hsd17b10,Hsd17b4,Hsp90b1,Hspa1a,Irf2bp2,Irf2bpl,Jup,Kpnb1,Krt1,Lyz1,Lyz2,Mga,Mif,Morc3,Mtch2,Myl3,Myl6,Ndufa8,Ndufs7,Nfrkb,Nfs1,Pdhb,Phb2,Pml,Psma1,Psma2,Psma3,Psma4,Psma5,Psma6,Psma7,Psmb1,Psm…
GO:0044464	cell part	0.870094	165	0.868421	14017	0.998077	1.28e-16	ENSMUSP00000001479,ENSMUSP00000001480,ENSMUSP00000001592,ENSMUSP00000001845,ENSMUSP00000003310,ENSMUSP00000003575,ENSMUSP00000003876,ENSMUSP00000004145,ENSMUSP00000004375,ENSMUSP00000005705,ENSMUSP00000005923,ENSMUSP00000007257,ENSMUSP00000008280,ENSMUSP00000013771,ENSMUSP00000014913,ENSMUSP00000015667,ENSMUSP00000016463,ENSMUSP00000018430,ENSMUSP00000019109,ENSMUSP00000019283,ENSMUSP00000019426,…	Actn4,Adsl,Ano10,Anxa2,Anxa5,Arg1,Arpc3,Arpc4,Atp5c1,Bhlhe40,Brd8,Canx,Capns1,Capzb,Cat,Cct2,Cfl1,Clic1,Cltc,Ctsd,Ctss,Ddx39b,Decr1,Dhrs4,Dnpep,Dpysl2,Dsg1b,Dsg4,Eif4a1,Eif6,Eno1,Erap1,Esd,Esrra,Etfa,Etv6,Fdps,Fhl2,Ftl1,Fus,Ganab,Gapdh,Gdi2,Gpi1,Grn,Gsto2,Gtf2i,Hadh,Hdlbp,Hmbox1,Hnrnpc,Hnrnpf,Hsd17b10,Hsd17b4,Hsp90aa1,Hsp90b1,Hspa1a,Irf2bp2,Irf2bpl,Isoc1,Isoc2a,Isyna1,Jup,Kpnb1,Krt1,Ldha,Lgmn,Lrr…
GO:0005623	cell	0.868421	165	0.868421	14044	1	1.57e-16	ENSMUSP00000001479,ENSMUSP00000001480,ENSMUSP00000001592,ENSMUSP00000001845,ENSMUSP00000003310,ENSMUSP00000003575,ENSMUSP00000003876,ENSMUSP00000004145,ENSMUSP00000004375,ENSMUSP00000005705,ENSMUSP00000005923,ENSMUSP00000007257,ENSMUSP00000008280,ENSMUSP00000013771,ENSMUSP00000014913,ENSMUSP00000015667,ENSMUSP00000016463,ENSMUSP00000018430,ENSMUSP00000019109,ENSMUSP00000019283,ENSMUSP00000019426,…	Actn4,Adsl,Ano10,Anxa2,Anxa5,Arg1,Arpc3,Arpc4,Atp5c1,Bhlhe40,Brd8,Canx,Capns1,Capzb,Cat,Cct2,Cfl1,Clic1,Cltc,Ctsd,Ctss,Ddx39b,Decr1,Dhrs4,Dnpep,Dpysl2,Dsg1b,Dsg4,Eif4a1,Eif6,Eno1,Erap1,Esd,Esrra,Etfa,Etv6,Fdps,Fhl2,Ftl1,Fus,Ganab,Gapdh,Gdi2,Gpi1,Grn,Gsto2,Gtf2i,Hadh,Hdlbp,Hmbox1,Hnrnpc,Hnrnpf,Hsd17b10,Hsd17b4,Hsp90aa1,Hsp90b1,Hspa1a,Irf2bp2,Irf2bpl,Isoc1,Isoc2a,Isyna1,Jup,Kpnb1,Krt1,Ldha,Lgmn,Lrr…
GO:0043231	intracellular membrane-bounded organelle	1.0492	129	0.678947	9088	0.647109	5.16e-15	ENSMUSP00000001479,ENSMUSP00000001480,ENSMUSP00000001592,ENSMUSP00000003310,ENSMUSP00000003876,ENSMUSP00000004145,ENSMUSP00000004375,ENSMUSP00000005705,ENSMUSP00000005923,ENSMUSP00000007257,ENSMUSP00000008280,ENSMUSP00000014913,ENSMUSP00000015667,ENSMUSP00000016463,ENSMUSP00000018430,ENSMUSP00000020161,ENSMUSP00000020238,ENSMUSP00000020343,ENSMUSP00000020501,ENSMUSP00000020637,ENSMUSP00000021412,…	Actn4,Anxa2,Anxa5,Arg1,Atp5c1,Bhlhe40,Brd8,Canx,Cat,Cfl1,Clic1,Cltc,Ctsd,Ctss,Ddx39b,Decr1,Dhrs4,Eif4a1,Eif6,Erap1,Esrra,Etfa,Etv6,Fdps,Fhl2,Ftl1,Fus,Ganab,Gapdh,Gdi2,Gpi1,Grn,Gtf2i,Hadh,Hdlbp,Hmbox1,Hnrnpc,Hnrnpf,Hsd17b10,Hsd17b4,Hsp90aa1,Hsp90b1,Hspa1a,Irf2bp2,Irf2bpl,Isoc1,Isoc2a,Jup,Kpnb1,Lgmn,Lyz1,Lyz2,Mafg,Mga,Mif,Mitf,Morc3,Msantd4,Mtch2,Naca,Ndufa8,Ndufs7,Nfrkb,Nfs1,Npepps,Pdhb,Phb2,Pml,P…
GO:0044428	nuclear part	1.51802	78	0.410526	3798	0.270436	1.09e-14	ENSMUSP00000001479,ENSMUSP00000001592,ENSMUSP00000003310,ENSMUSP00000003876,ENSMUSP00000004145,ENSMUSP00000004375,ENSMUSP00000005705,ENSMUSP00000005923,ENSMUSP00000007257,ENSMUSP00000014913,ENSMUSP00000018430,ENSMUSP00000020501,ENSMUSP00000021412,ENSMUSP00000022268,ENSMUSP00000022380,ENSMUSP00000022529,ENSMUSP00000022803,ENSMUSP00000024897,ENSMUSP00000025196,ENSMUSP00000025906,ENSMUSP00000029082,…	Actn4,Bhlhe40,Brd8,Cfl1,Clic1,Ddx39b,Decr1,Eif4a1,Eif6,Esrra,Etv6,Fdps,Fus,Gapdh,Gpi1,Gtf2i,Hadh,Hmbox1,Hnrnpc,Hnrnpf,Hspa1a,Irf2bp2,Irf2bpl,Jup,Kpnb1,Mga,Mif,Morc3,Nfrkb,Nfs1,Pdhb,Phb2,Pml,Psma1,Psma2,Psma3,Psma4,Psma5,Psma6,Psma7,Psmb1,Psmb10,Psmb2,Psmb3,Psmb4,Psmb5,Psmb6,Psmb8,Psmb9,Psmc3,Psmc6,Puf60,Ranbp2,Rangap1,Rpl12,Rps3,S100a14,S100a16,Safb,Sdr9c7,Smchd1,Sorbs1,Stat5a,Sumo1,Sumo2,Sumo3,T…
GO:0031981	nuclear lumen	1.59358	73	0.384211	3386	0.241099	1.31e-14	ENSMUSP00000001479,ENSMUSP00000003876,ENSMUSP00000004145,ENSMUSP00000004375,ENSMUSP00000005705,ENSMUSP00000005923,ENSMUSP00000014913,ENSMUSP00000018430,ENSMUSP00000020501,ENSMUSP00000021412,ENSMUSP00000022268,ENSMUSP00000022380,ENSMUSP00000022529,ENSMUSP00000022803,ENSMUSP00000025196,ENSMUSP00000025906,ENSMUSP00000029082,ENSMUSP00000029142,ENSMUSP00000029147,ENSMUSP00000029610,ENSMUSP00000029877,…	Actn4,Bhlhe40,Brd8,Cfl1,Ddx39b,Decr1,Eif4a1,Eif6,Esrra,Etv6,Fdps,Fus,Gpi1,Gtf2i,Hadh,Hmbox1,Hnrnpc,Hnrnpf,Hspa1a,Irf2bp2,Irf2bpl,Kpnb1,Mga,Mif,Morc3,Nfrkb,Nfs1,Pdhb,Phb2,Pml,Psma1,Psma2,Psma3,Psma4,Psma5,Psma6,Psma7,Psmb1,Psmb10,Psmb2,Psmb3,Psmb4,Psmb5,Psmb6,Psmb8,Psmb9,Psmc3,Psmc6,Puf60,Rangap1,Rpl12,Rps3,S100a14,S100a16,Safb,Sdr9c7,Smchd1,Sorbs1,Stat5a,Sumo1,Sumo2,Sumo3,Tdg,Tkt,Tpp2,Trim24,Trim…
GO:0043227	membrane-bounded organelle	1.00571	133	0.7	9775	0.696027	2.65e-14	ENSMUSP00000001479,ENSMUSP00000001480,ENSMUSP00000001592,ENSMUSP00000003310,ENSMUSP00000003876,ENSMUSP00000004145,ENSMUSP00000004375,ENSMUSP00000005705,ENSMUSP00000005923,ENSMUSP00000007257,ENSMUSP00000008280,ENSMUSP00000014913,ENSMUSP00000015667,ENSMUSP00000016463,ENSMUSP00000018430,ENSMUSP00000020161,ENSMUSP00000020238,ENSMUSP00000020343,ENSMUSP00000020501,ENSMUSP00000020637,ENSMUSP00000021412,…	Actn4,Anxa2,Anxa5,Arg1,Atp5c1,Bhlhe40,Brd8,Canx,Cat,Cfl1,Clic1,Cltc,Ctsd,Ctss,Ddx39b,Decr1,Dhrs4,Eif4a1,Eif6,Erap1,Esd,Esrra,Etfa,Etv6,Fdps,Fhl2,Ftl1,Fus,Ganab,Gapdh,Gdi2,Gpi1,Grn,Gtf2i,Hadh,Hdlbp,Hmbox1,Hnrnpc,Hnrnpf,Hsd17b10,Hsd17b4,Hsp90aa1,Hsp90b1,Hspa1a,Irf2bp2,Irf2bpl,Isoc1,Isoc2a,Jup,Kpnb1,Lgmn,Ltf,Lyz1,Lyz2,Mafg,Mga,Mif,Mitf,Morc3,Msantd4,Mtch2,Naca,Ndufa8,Ndufs7,Nfrkb,Nfs1,Npepps,Pdhb,Ph…
GO:0005829	cytosol	1.57788	71	0.373684	3326	0.236827	6.39e-14	ENSMUSP00000001479,ENSMUSP00000001480,ENSMUSP00000001592,ENSMUSP00000001845,ENSMUSP00000004145,ENSMUSP00000005923,ENSMUSP00000014913,ENSMUSP00000018430,ENSMUSP00000019109,ENSMUSP00000020238,ENSMUSP00000021412,ENSMUSP00000022380,ENSMUSP00000022629,ENSMUSP00000022803,ENSMUSP00000022849,ENSMUSP00000022894,ENSMUSP00000023043,ENSMUSP00000025196,ENSMUSP00000028610,ENSMUSP00000029082,ENSMUSP00000029142,…	Actn4,Adsl,Anxa2,Anxa5,Capns1,Cat,Cct2,Cfl1,Cltc,Decr1,Dnpep,Dpysl2,Eif6,Eno1,Etv6,Fdps,Gapdh,Gpi1,Hdlbp,Hmbox1,Hnrnpc,Hnrnpf,Hsp90aa1,Hsp90b1,Hspa1a,Jup,Kpnb1,Ldha,Mif,Nfs1,Npepps,Pml,Psma1,Psma2,Psma3,Psma4,Psma5,Psma6,Psma7,Psmb1,Psmb10,Psmb2,Psmb3,Psmb4,Psmb5,Psmb6,Psmb8,Psmb9,Psmc3,Psmc6,Ptrf,Rangap1,Rap1b,Rpl12,Rps3,S100a14,S100a16,Sdr9c7,Sfn,Sorbs1,Stat5a,Sumo1,Tars,Tpp2,Txn1,Ubc,Ube2i,Vcp…
GO:0043209	myelin sheath	6.97319	20	0.105263	212	0.0150954	9.29e-14	ENSMUSP00000016463,ENSMUSP00000020637,ENSMUSP00000022293,ENSMUSP00000022529,ENSMUSP00000022629,ENSMUSP00000030164,ENSMUSP00000034756,ENSMUSP00000036288,ENSMUSP00000041149,ENSMUSP00000049355,ENSMUSP00000062996,ENSMUSP00000064755,ENSMUSP00000079727,ENSMUSP00000091921,ENSMUSP00000094778,ENSMUSP00000099475,ENSMUSP00000099819,ENSMUSP00000110547,ENSMUSP00000113942,ENSMUSP00000115578	Anxa2,Atp5c1,Canx,Cct2,Cltc,Dpysl2,Eno1,Gapdh,Gdi2,Gpi1,Hsp90aa1,Mif,Phgdh,Slc25a5,Tkt,Tuba1a,Ubc,Vcp,Vdac1,Vdac2
GO:0019774	proteasome core complex, beta-subunit complex	60.4766	9	0.0473684	11	0.000783253	4.09e-13	ENSMUSP00000005923,ENSMUSP00000014913,ENSMUSP00000018430,ENSMUSP00000022803,ENSMUSP00000025196,ENSMUSP00000030642,ENSMUSP00000034369,ENSMUSP00000099436,ENSMUSP00000133499	Psmb1,Psmb10,Psmb2,Psmb3,Psmb4,Psmb5,Psmb6,Psmb8,Psmb9
GO:0005634	nucleus	1.17809	97	0.510526	6086	0.433352	2.8e-12	ENSMUSP00000001479,ENSMUSP00000001480,ENSMUSP00000001592,ENSMUSP00000003310,ENSMUSP00000003876,ENSMUSP00000004145,ENSMUSP00000004375,ENSMUSP00000005705,ENSMUSP00000005923,ENSMUSP00000007257,ENSMUSP00000008280,ENSMUSP00000014913,ENSMUSP00000018430,ENSMUSP00000020501,ENSMUSP00000021412,ENSMUSP00000022268,ENSMUSP00000022380,ENSMUSP00000022529,ENSMUSP00000022803,ENSMUSP00000022821,ENSMUSP00000022894,…	Actn4,Anxa5,Bhlhe40,Brd8,Cfl1,Clic1,Ddx39b,Decr1,Dhrs4,Eif4a1,Eif6,Esrra,Etv6,Fdps,Fhl2,Fus,Gapdh,Gpi1,Gtf2i,Hadh,Hdlbp,Hmbox1,Hnrnpc,Hnrnpf,Hsp90aa1,Hspa1a,Irf2bp2,Irf2bpl,Isoc2a,Jup,Kpnb1,Mafg,Mga,Mif,Mitf,Morc3,Msantd4,Naca,Nfrkb,Nfs1,Npepps,Pdhb,Phb2,Pml,Ppp1r7,Prox1,Psma1,Psma2,Psma3,Psma4,Psma5,Psma6,Psma7,Psmb1,Psmb10,Psmb2,Psmb3,Psmb4,Psmb5,Psmb6,Psmb8,Psmb9,Psmc3,Psmc6,Ptrf,Puf60,Ranbp2,…
GO:0005654	nucleoplasm	1.64692	59	0.310526	2648	0.18855	6.19e-12	ENSMUSP00000001479,ENSMUSP00000003876,ENSMUSP00000004145,ENSMUSP00000005705,ENSMUSP00000005923,ENSMUSP00000014913,ENSMUSP00000018430,ENSMUSP00000020501,ENSMUSP00000021412,ENSMUSP00000022268,ENSMUSP00000022529,ENSMUSP00000022803,ENSMUSP00000025196,ENSMUSP00000029082,ENSMUSP00000029142,ENSMUSP00000029147,ENSMUSP00000029610,ENSMUSP00000029877,ENSMUSP00000030164,ENSMUSP00000030642,ENSMUSP00000031859,…	Actn4,Bhlhe40,Brd8,Ddx39b,Decr1,Eif6,Fdps,Fus,Gpi1,Gtf2i,Hadh,Hmbox1,Hnrnpc,Hnrnpf,Hspa1a,Irf2bp2,Irf2bpl,Kpnb1,Mga,Mif,Morc3,Nfs1,Pdhb,Pml,Psma1,Psma2,Psma3,Psma4,Psma5,Psma6,Psma7,Psmb1,Psmb10,Psmb2,Psmb3,Psmb4,Psmb5,Psmb6,Psmb8,Psmb9,Puf60,Rangap1,S100a14,Safb,Stat5a,Sumo1,Sumo2,Sumo3,Tdg,Tkt,Tpp2,Trim24,Trim28,Ubc,Ube2i,Vcp,Wiz,Zbtb20,Zmym4
GO:0019773	proteasome core complex, alpha-subunit complex	64.6763	7	0.0368421	8	0.000569638	2.36e-10	ENSMUSP00000021412,ENSMUSP00000029082,ENSMUSP00000033008,ENSMUSP00000034848,ENSMUSP00000088057,ENSMUSP00000125548,ENSMUSP00000129767	Psma1,Psma2,Psma3,Psma4,Psma5,Psma6,Psma7
GO:0032991	protein-containing complex	1.22643	78	0.410526	4701	0.334734	6.85e-10	ENSMUSP00000001479,ENSMUSP00000001592,ENSMUSP00000003310,ENSMUSP00000003575,ENSMUSP00000003876,ENSMUSP00000004375,ENSMUSP00000005705,ENSMUSP00000005923,ENSMUSP00000007257,ENSMUSP00000013771,ENSMUSP00000014913,ENSMUSP00000016463,ENSMUSP00000018430,ENSMUSP00000020238,ENSMUSP00000020637,ENSMUSP00000021412,ENSMUSP00000022268,ENSMUSP00000022293,ENSMUSP00000022380,ENSMUSP00000022629,ENSMUSP00000022803,…	Actn4,Anxa2,Arpc3,Arpc4,Atp5c1,Brd8,Canx,Capzb,Cct2,Clic1,Cltc,Ddx39b,Dpysl2,Eif6,Eno1,Etfa,Ftl1,Fus,Ganab,Gapdh,Hdlbp,Hnrnpc,Hnrnpf,Hsd17b10,Hsp90aa1,Hsp90b1,Hspa1a,Jup,Kpnb1,Ltf,Mga,Mitf,Myl3,Myl6,Naca,Ndufa8,Ndufs7,Nfrkb,Pdhb,Phb2,Psma1,Psma2,Psma3,Psma4,Psma5,Psma6,Psma7,Psmb1,Psmb10,Psmb2,Psmb3,Psmb4,Psmb5,Psmb6,Psmb8,Psmb9,Psmc3,Psmc6,Ptrf,Puf60,Ranbp2,Rangap1,Rpl12,Rps3,Slc25a5,Sorbs1,Sumo…
GO:1902494	catalytic complex	1.9851	34	0.178947	1266	0.0901453	2.01e-08	ENSMUSP00000003876,ENSMUSP00000005923,ENSMUSP00000014913,ENSMUSP00000018430,ENSMUSP00000021412,ENSMUSP00000022268,ENSMUSP00000022380,ENSMUSP00000022803,ENSMUSP00000025196,ENSMUSP00000026289,ENSMUSP00000029082,ENSMUSP00000030164,ENSMUSP00000030642,ENSMUSP00000033008,ENSMUSP00000034369,ENSMUSP00000034848,ENSMUSP00000034866,ENSMUSP00000065352,ENSMUSP00000071054,ENSMUSP00000079727,ENSMUSP00000083341,…	Brd8,Eno1,Etfa,Hnrnpc,Hnrnpf,Hsd17b10,Mga,Ndufa8,Ndufs7,Nfrkb,Pdhb,Psma1,Psma2,Psma3,Psma4,Psma5,Psma6,Psma7,Psmb1,Psmb10,Psmb2,Psmb3,Psmb4,Psmb5,Psmb6,Psmb8,Psmb9,Psmc3,Psmc6,Puf60,Sorbs1,Sumo1,Ube2i,Vcp
GO:0043232	intracellular non-membrane-bounded organelle	1.22255	63	0.331579	3809	0.271219	1.75e-07	ENSMUSP00000001479,ENSMUSP00000001592,ENSMUSP00000003310,ENSMUSP00000003575,ENSMUSP00000003876,ENSMUSP00000005705,ENSMUSP00000008280,ENSMUSP00000013771,ENSMUSP00000016463,ENSMUSP00000020637,ENSMUSP00000021412,ENSMUSP00000022293,ENSMUSP00000022629,ENSMUSP00000022803,ENSMUSP00000022849,ENSMUSP00000023790,ENSMUSP00000024897,ENSMUSP00000025906,ENSMUSP00000026289,ENSMUSP00000027494,ENSMUSP00000029142,…	Actn4,Anxa2,Anxa5,Arpc3,Arpc4,Brd8,Canx,Capzb,Cct2,Cfl1,Cltc,Ddx39b,Dpysl2,Eif4a1,Eif6,Esrra,Etv6,Fhl2,Gapdh,Hmbox1,Hnrnpc,Hsd17b10,Hspa1a,Jup,Kpnb1,Krt1,Myl3,Myl6,Nfrkb,Pml,Ppp1r7,Psma1,Psma2,Psma4,Psma6,Psmb5,Psmc3,Ranbp2,Rangap1,Rap1b,Rpl12,Rps3,S100a16,Sdr9c7,Slc25a5,Smchd1,Sorbs1,Sumo1,Tars,Tnni3,Tpm4,Trim24,Trim28,Trim54,Trim63,Trpv4,Tuba1a,Ube2i,Vapa,Vcp,Vdac1,Vdac2,Xirp2
GO:0030017	sarcomere	4.45723	12	0.0631579	199	0.0141698	2.59e-06	ENSMUSP00000001592,ENSMUSP00000003575,ENSMUSP00000008280,ENSMUSP00000013771,ENSMUSP00000021412,ENSMUSP00000029266,ENSMUSP00000066068,ENSMUSP00000078715,ENSMUSP00000096458,ENSMUSP00000099565,ENSMUSP00000101501,ENSMUSP00000107966	Actn4,Anxa5,Capzb,Fhl2,Jup,Myl3,Psma6,Tnni3,Tpm4,Trim54,Trim63,Xirp2
GO:0044449	contractile fiber part	4.24397	12	0.0631579	209	0.0148818	4.15e-06	ENSMUSP00000001592,ENSMUSP00000003575,ENSMUSP00000008280,ENSMUSP00000013771,ENSMUSP00000021412,ENSMUSP00000029266,ENSMUSP00000066068,ENSMUSP00000078715,ENSMUSP00000096458,ENSMUSP00000099565,ENSMUSP00000101501,ENSMUSP00000107966	Actn4,Anxa5,Capzb,Fhl2,Jup,Myl3,Psma6,Tnni3,Tpm4,Trim54,Trim63,Xirp2
GO:0015629	actin cytoskeleton	2.70424	15	0.0789474	410	0.029194	3e-05	ENSMUSP00000001592,ENSMUSP00000003575,ENSMUSP00000022849,ENSMUSP00000066068,ENSMUSP00000071859,ENSMUSP00000078715,ENSMUSP00000096458,ENSMUSP00000097066,ENSMUSP00000099565,ENSMUSP00000099584,ENSMUSP00000107237,ENSMUSP00000107966,ENSMUSP00000112259,ENSMUSP00000114839,ENSMUSP00000128803	Actn4,Arpc3,Arpc4,Capzb,Cfl1,Hnrnpc,Jup,Myl3,Myl6,Sorbs1,Tars,Tnni3,Tpm4,Trpv4,Xirp2
GO:0034399	nuclear periphery	4.92772	9	0.0473684	135	0.00961265	3.81e-05	ENSMUSP00000001479,ENSMUSP00000004375,ENSMUSP00000021412,ENSMUSP00000029142,ENSMUSP00000040152,ENSMUSP00000082816,ENSMUSP00000097066,ENSMUSP00000112259,ENSMUSP00000134178	Cfl1,Ddx39b,Eif6,Kpnb1,Morc3,Phb2,Pml,Psma6,Sorbs1
GO:0042470	melanosome	5.74103	8	0.0421053	103	0.00733409	4.66e-05	ENSMUSP00000020238,ENSMUSP00000020637,ENSMUSP00000022894,ENSMUSP00000034756,ENSMUSP00000091921,ENSMUSP00000093965,ENSMUSP00000099475,ENSMUSP00000121203	Anxa2,Canx,Cltc,Ctsd,Ganab,Hsp90aa1,Hsp90b1,Ywhaz
GO:0031674	I band	4.6848	9	0.0473684	142	0.0101111	5.2e-05	ENSMUSP00000001592,ENSMUSP00000008280,ENSMUSP00000013771,ENSMUSP00000029266,ENSMUSP00000066068,ENSMUSP00000078715,ENSMUSP00000099565,ENSMUSP00000101501,ENSMUSP00000107966	Actn4,Anxa5,Capzb,Fhl2,Jup,Myl3,Trim54,Trim63,Xirp2
GO:0030018	Z disc	4.65611	8	0.0421053	127	0.00904301	0.00018	ENSMUSP00000001592,ENSMUSP00000008280,ENSMUSP00000013771,ENSMUSP00000029266,ENSMUSP00000066068,ENSMUSP00000099565,ENSMUSP00000101501,ENSMUSP00000107966	Actn4,Anxa5,Capzb,Fhl2,Jup,Trim54,Trim63,Xirp2
GO:1990904	ribonucleoprotein complex	1.83582	19	0.1	765	0.0544717	0.00026	ENSMUSP00000001479,ENSMUSP00000020637,ENSMUSP00000021412,ENSMUSP00000026289,ENSMUSP00000029142,ENSMUSP00000032998,ENSMUSP00000034848,ENSMUSP00000066068,ENSMUSP00000071054,ENSMUSP00000084586,ENSMUSP00000088935,ENSMUSP00000094778,ENSMUSP00000101858,ENSMUSP00000107237,ENSMUSP00000113942,ENSMUSP00000117461,ENSMUSP00000129767,ENSMUSP00000130023,ENSMUSP00000134178	Actn4,Canx,Ddx39b,Eif6,Fus,Gapdh,Hnrnpc,Hnrnpf,Hsd17b10,Hspa1a,Kpnb1,Psma2,Psma4,Psma6,Psmc3,Rpl12,Rps3,Sumo1,Tuba1a
GO:1990111	spermatoproteasome complex	44.3495	3	0.0157895	5	0.000356024	0.00034	ENSMUSP00000025196,ENSMUSP00000034369,ENSMUSP00000133499	Psmb10,Psmb8,Psmb9
GO:0016363	nuclear matrix	4.9751	7	0.0368421	104	0.0074053	0.0004	ENSMUSP00000004375,ENSMUSP00000021412,ENSMUSP00000040152,ENSMUSP00000082816,ENSMUSP00000097066,ENSMUSP00000112259,ENSMUSP00000134178	Cfl1,Ddx39b,Morc3,Phb2,Pml,Psma6,Sorbs1
GO:0031967	organelle envelope	1.60212	22	0.115789	1015	0.0722729	0.00041	ENSMUSP00000001479,ENSMUSP00000003310,ENSMUSP00000004375,ENSMUSP00000007257,ENSMUSP00000016463,ENSMUSP00000020161,ENSMUSP00000022293,ENSMUSP00000024897,ENSMUSP00000028610,ENSMUSP00000032998,ENSMUSP00000065352,ENSMUSP00000082816,ENSMUSP00000088935,ENSMUSP00000099819,ENSMUSP00000101003,ENSMUSP00000105754,ENSMUSP00000110547,ENSMUSP00000112259,ENSMUSP00000113942,ENSMUSP00000121851,ENSMUSP00000126849,…	Arg1,Atp5c1,Cat,Cfl1,Clic1,Gapdh,Kpnb1,Mtch2,Ndufa8,Ndufs7,Phb2,Pml,Ranbp2,Rangap1,Rps3,Slc25a42,Slc25a5,Sumo1,Ube2i,Vapa,Vdac1,Vdac2
GO:0099512	supramolecular fiber	1.73597	19	0.1	809	0.0576047	0.00049	ENSMUSP00000001592,ENSMUSP00000003575,ENSMUSP00000008280,ENSMUSP00000013771,ENSMUSP00000021412,ENSMUSP00000023790,ENSMUSP00000029142,ENSMUSP00000029266,ENSMUSP00000036288,ENSMUSP00000066068,ENSMUSP00000071859,ENSMUSP00000078715,ENSMUSP00000094778,ENSMUSP00000096458,ENSMUSP00000099475,ENSMUSP00000099565,ENSMUSP00000099584,ENSMUSP00000101501,ENSMUSP00000107966	Actn4,Anxa5,Arpc3,Capzb,Cct2,Cltc,Eif6,Fhl2,Jup,Krt1,Myl3,Psma6,Tnni3,Tpm4,Trim54,Trim63,Trpv4,Tuba1a,Xirp2
GO:0005739	mitochondrion	1.40846	25	0.131579	1312	0.0934207	0.00083	ENSMUSP00000003310,ENSMUSP00000003876,ENSMUSP00000004375,ENSMUSP00000007257,ENSMUSP00000016463,ENSMUSP00000020161,ENSMUSP00000022268,ENSMUSP00000022293,ENSMUSP00000022821,ENSMUSP00000026289,ENSMUSP00000028610,ENSMUSP00000029147,ENSMUSP00000029610,ENSMUSP00000032998,ENSMUSP00000034866,ENSMUSP00000058321,ENSMUSP00000065352,ENSMUSP00000080531,ENSMUSP00000084586,ENSMUSP00000099819,ENSMUSP00000101003,…	Arg1,Atp5c1,Brd8,Cat,Cfl1,Clic1,Dhrs4,Etfa,Fdps,Hadh,Hsd17b10,Hspa1a,Mtch2,Ndufa8,Ndufs7,Nfs1,Pdhb,Phb2,Ptrf,Ranbp2,Rps3,Slc25a42,Slc25a5,Vdac1,Vdac2
GO:0044429	mitochondrial part	1.6445	19	0.1	854	0.0608089	0.00092	ENSMUSP00000004375,ENSMUSP00000016463,ENSMUSP00000020161,ENSMUSP00000022268,ENSMUSP00000022293,ENSMUSP00000026289,ENSMUSP00000028610,ENSMUSP00000029147,ENSMUSP00000029610,ENSMUSP00000032998,ENSMUSP00000034866,ENSMUSP00000065352,ENSMUSP00000080531,ENSMUSP00000099819,ENSMUSP00000101003,ENSMUSP00000105754,ENSMUSP00000110547,ENSMUSP00000112259,ENSMUSP00000121851	Arg1,Atp5c1,Cat,Cfl1,Etfa,Fdps,Hadh,Hsd17b10,Mtch2,Ndufa8,Ndufs7,Nfs1,Pdhb,Phb2,Rps3,Slc25a42,Slc25a5,Vdac1,Vdac2
GO:0005856	cytoskeleton	1.22364	32	0.168421	1933	0.137639	0.001	ENSMUSP00000001592,ENSMUSP00000003310,ENSMUSP00000003575,ENSMUSP00000013771,ENSMUSP00000016463,ENSMUSP00000022629,ENSMUSP00000022803,ENSMUSP00000022849,ENSMUSP00000023790,ENSMUSP00000024897,ENSMUSP00000025906,ENSMUSP00000029142,ENSMUSP00000032998,ENSMUSP00000033008,ENSMUSP00000036288,ENSMUSP00000066068,ENSMUSP00000071859,ENSMUSP00000078715,ENSMUSP00000084586,ENSMUSP00000094778,ENSMUSP00000096458,…	Actn4,Arpc3,Arpc4,Capzb,Cct2,Cfl1,Cltc,Dpysl2,Eif6,Esrra,Gapdh,Hnrnpc,Hspa1a,Jup,Krt1,Myl3,Myl6,Psma1,Psmb5,Ranbp2,Rangap1,Rps3,Slc25a5,Sorbs1,Tars,Tnni3,Tpm4,Trim54,Trpv4,Tuba1a,Vapa,Xirp2
GO:0098589	membrane region	2.28606	12	0.0631579	388	0.0276275	0.001	ENSMUSP00000003310,ENSMUSP00000016463,ENSMUSP00000022293,ENSMUSP00000034756,ENSMUSP00000058321,ENSMUSP00000079727,ENSMUSP00000084586,ENSMUSP00000094778,ENSMUSP00000097066,ENSMUSP00000099819,ENSMUSP00000121203,ENSMUSP00000126390	Anxa2,Ctsd,Eno1,Hspa1a,Ptrf,Ranbp2,Serpinh1,Slc25a5,Sorbs1,Tuba1a,Vdac1,Vdac2
GO:0044430	cytoskeletal part	1.31631	26	0.136842	1460	0.103959	0.0016	ENSMUSP00000001592,ENSMUSP00000003310,ENSMUSP00000003575,ENSMUSP00000013771,ENSMUSP00000016463,ENSMUSP00000022803,ENSMUSP00000023790,ENSMUSP00000029142,ENSMUSP00000032998,ENSMUSP00000033008,ENSMUSP00000036288,ENSMUSP00000066068,ENSMUSP00000071859,ENSMUSP00000078715,ENSMUSP00000084586,ENSMUSP00000094778,ENSMUSP00000096458,ENSMUSP00000097066,ENSMUSP00000099475,ENSMUSP00000099565,ENSMUSP00000099584,…	Actn4,Arpc3,Arpc4,Capzb,Cct2,Cfl1,Cltc,Eif6,Hspa1a,Jup,Krt1,Myl3,Myl6,Psma1,Psmb5,Ranbp2,Rangap1,Rps3,Slc25a5,Sorbs1,Tnni3,Tpm4,Trim54,Trpv4,Tuba1a,Xirp2
GO:0016605	PML body	4.61974	6	0.0315789	96	0.00683566	0.0017	ENSMUSP00000020501,ENSMUSP00000040152,ENSMUSP00000082816,ENSMUSP00000088935,ENSMUSP00000115044,ENSMUSP00000134169	Morc3,Pml,Sumo1,Sumo2,Sumo3,Ube2i
GO:0005911	cell-cell junction	2.12707	12	0.0631579	417	0.0296924	0.0019	ENSMUSP00000001592,ENSMUSP00000019109,ENSMUSP00000019426,ENSMUSP00000024897,ENSMUSP00000029266,ENSMUSP00000066068,ENSMUSP00000066238,ENSMUSP00000076026,ENSMUSP00000097066,ENSMUSP00000099565,ENSMUSP00000112259,ENSMUSP00000128090	Actn4,Anxa5,Capzb,Cfl1,Dsg1b,Dsg4,Jup,Rap1b,Sorbs1,Tgm1,Vapa,Ywhah
GO:0045121	membrane raft	2.17399	11	0.0578947	374	0.0266306	0.0029	ENSMUSP00000016463,ENSMUSP00000022293,ENSMUSP00000034756,ENSMUSP00000058321,ENSMUSP00000079727,ENSMUSP00000084586,ENSMUSP00000094778,ENSMUSP00000097066,ENSMUSP00000099819,ENSMUSP00000121203,ENSMUSP00000126390	Anxa2,Ctsd,Eno1,Hspa1a,Ptrf,Serpinh1,Slc25a5,Sorbs1,Tuba1a,Vdac1,Vdac2
GO:0032432	actin filament bundle	5.13304	5	0.0263158	72	0.00512674	0.0034	ENSMUSP00000003575,ENSMUSP00000066068,ENSMUSP00000097066,ENSMUSP00000107966,ENSMUSP00000112259	Actn4,Cfl1,Sorbs1,Tpm4,Xirp2
GO:0048471	perinuclear region of cytoplasm	1.62007	16	0.0842105	730	0.0519795	0.0034	ENSMUSP00000003310,ENSMUSP00000007257,ENSMUSP00000020238,ENSMUSP00000021607,ENSMUSP00000022894,ENSMUSP00000024897,ENSMUSP00000030164,ENSMUSP00000034756,ENSMUSP00000066068,ENSMUSP00000071054,ENSMUSP00000084586,ENSMUSP00000091921,ENSMUSP00000099565,ENSMUSP00000101858,ENSMUSP00000126821,ENSMUSP00000126849	Actn4,Anxa2,Capzb,Clic1,Fus,Hsp90aa1,Hsp90b1,Hspa1a,Lgmn,Psmc3,Ranbp2,Rangap1,S100a14,Vapa,Vcp,Ywhaz
GO:1990723	cytoplasmic periphery of the nuclear pore complex	73.9158	2	0.0105263	2	0.00014241	0.0034	ENSMUSP00000003310,ENSMUSP00000126849	Ranbp2,Rangap1
GO:0005759	mitochondrial matrix	2.26042	10	0.0526316	327	0.023284	0.0037	ENSMUSP00000016463,ENSMUSP00000022268,ENSMUSP00000022293,ENSMUSP00000026289,ENSMUSP00000029147,ENSMUSP00000029610,ENSMUSP00000032998,ENSMUSP00000034866,ENSMUSP00000080531,ENSMUSP00000099819	Etfa,Fdps,Hadh,Hsd17b10,Nfs1,Pdhb,Rps3,Slc25a5,Vdac1,Vdac2
GO:0042645	mitochondrial nucleoid	6.29071	4	0.0210526	47	0.00334662	0.0063	ENSMUSP00000016463,ENSMUSP00000022293,ENSMUSP00000026289,ENSMUSP00000099819	Hsd17b10,Slc25a5,Vdac1,Vdac2
GO:0016604	nuclear body	1.5638	15	0.0789474	709	0.0504842	0.0066	ENSMUSP00000020501,ENSMUSP00000022529,ENSMUSP00000032194,ENSMUSP00000040152,ENSMUSP00000066068,ENSMUSP00000082816,ENSMUSP00000084586,ENSMUSP00000085244,ENSMUSP00000088935,ENSMUSP00000110339,ENSMUSP00000115044,ENSMUSP00000126821,ENSMUSP00000134169,ENSMUSP00000134178,ENSMUSP00000135372	Actn4,Bhlhe40,Ddx39b,Hmbox1,Hspa1a,Morc3,Pml,S100a14,Sumo1,Sumo2,Sumo3,Tkt,Tpp2,Ube2i,Zbtb20
GO:0030863	cortical cytoskeleton	4.34799	5	0.0263158	85	0.00605241	0.0066	ENSMUSP00000003575,ENSMUSP00000066068,ENSMUSP00000071859,ENSMUSP00000099565,ENSMUSP00000112259	Actn4,Capzb,Cfl1,Tpm4,Trpv4
GO:0044614	nuclear pore cytoplasmic filaments	36.9579	2	0.0105263	4	0.000284819	0.0074	ENSMUSP00000003310,ENSMUSP00000126849	Ranbp2,Rangap1
GO:0097458	neuron part	1.15227	27	0.142105	1732	0.123327	0.0074	ENSMUSP00000004375,ENSMUSP00000020161,ENSMUSP00000020343,ENSMUSP00000020637,ENSMUSP00000022293,ENSMUSP00000022629,ENSMUSP00000022894,ENSMUSP00000029266,ENSMUSP00000030051,ENSMUSP00000031399,ENSMUSP00000032998,ENSMUSP00000049355,ENSMUSP00000049625,ENSMUSP00000066068,ENSMUSP00000071859,ENSMUSP00000079727,ENSMUSP00000088935,ENSMUSP00000091921,ENSMUSP00000099475,ENSMUSP00000099565,ENSMUSP00000099584,…	Actn4,Anxa5,Arg1,Arpc3,Canx,Capzb,Cfl1,Cltc,Dpysl2,Eno1,Fus,Gpi1,Gtf2i,Hsp90aa1,Ndufs7,Phb2,Psph,Rab21,Rangap1,Rps3,Sumo1,Trpv4,Txn1,Ube2i,Vdac1,Vdac2,Ywhaz
GO:0044448	cell cortex part	3.26099	6	0.0315789	136	0.00968385	0.008	ENSMUSP00000003575,ENSMUSP00000066068,ENSMUSP00000071859,ENSMUSP00000079727,ENSMUSP00000099565,ENSMUSP00000112259	Actn4,Capzb,Cfl1,Eno1,Tpm4,Trpv4
GO:0005777	peroxisome	3.16782	6	0.0315789	140	0.00996867	0.0091	ENSMUSP00000022529,ENSMUSP00000022821,ENSMUSP00000025385,ENSMUSP00000025503,ENSMUSP00000028610,ENSMUSP00000080531	Cat,Dhrs4,Fdps,Hsd17b4,Isoc1,Tkt
GO:0005740	mitochondrial envelope	1.62865	13	0.0684211	590	0.0420108	0.0094	ENSMUSP00000004375,ENSMUSP00000016463,ENSMUSP00000020161,ENSMUSP00000022293,ENSMUSP00000028610,ENSMUSP00000032998,ENSMUSP00000065352,ENSMUSP00000099819,ENSMUSP00000101003,ENSMUSP00000105754,ENSMUSP00000110547,ENSMUSP00000112259,ENSMUSP00000121851	Arg1,Atp5c1,Cat,Cfl1,Mtch2,Ndufa8,Ndufs7,Phb2,Rps3,Slc25a42,Slc25a5,Vdac1,Vdac2
GO:0035770	ribonucleoprotein granule	2.63985	7	0.0368421	196	0.0139561	0.0096	ENSMUSP00000001479,ENSMUSP00000021412,ENSMUSP00000034848,ENSMUSP00000071054,ENSMUSP00000088935,ENSMUSP00000094778,ENSMUSP00000129767	Kpnb1,Psma2,Psma4,Psma6,Psmc3,Sumo1,Tuba1a
GO:0014704	intercalated disc	5.2797	4	0.0210526	56	0.00398747	0.0099	ENSMUSP00000001592,ENSMUSP00000019109,ENSMUSP00000029266,ENSMUSP00000099565	Anxa5,Capzb,Jup,Ywhah
GO:0043005	neuron projection	1.18969	23	0.121053	1429	0.101752	0.0108	ENSMUSP00000004375,ENSMUSP00000020161,ENSMUSP00000020343,ENSMUSP00000020637,ENSMUSP00000022629,ENSMUSP00000029266,ENSMUSP00000030051,ENSMUSP00000031399,ENSMUSP00000032998,ENSMUSP00000049355,ENSMUSP00000066068,ENSMUSP00000071859,ENSMUSP00000079727,ENSMUSP00000088935,ENSMUSP00000091921,ENSMUSP00000099475,ENSMUSP00000099565,ENSMUSP00000099584,ENSMUSP00000101003,ENSMUSP00000101858,ENSMUSP00000112259,…	Actn4,Anxa5,Arg1,Arpc3,Canx,Capzb,Cfl1,Cltc,Dpysl2,Eno1,Fus,Gpi1,Hsp90aa1,Ndufs7,Phb2,Psph,Rab21,Rangap1,Rps3,Sumo1,Trpv4,Txn1,Ube2i
GO:0030057	desmosome	8.21287	3	0.0157895	27	0.00192253	0.0123	ENSMUSP00000001592,ENSMUSP00000019426,ENSMUSP00000076026	Dsg1b,Dsg4,Jup
GO:0031966	mitochondrial membrane	1.64562	12	0.0631579	539	0.0383794	0.0123	ENSMUSP00000004375,ENSMUSP00000016463,ENSMUSP00000020161,ENSMUSP00000022293,ENSMUSP00000032998,ENSMUSP00000065352,ENSMUSP00000099819,ENSMUSP00000101003,ENSMUSP00000105754,ENSMUSP00000110547,ENSMUSP00000112259,ENSMUSP00000121851	Arg1,Atp5c1,Cfl1,Mtch2,Ndufa8,Ndufs7,Phb2,Rps3,Slc25a42,Slc25a5,Vdac1,Vdac2
GO:0030140	trans-Golgi network transport vesicle	7.91955	3	0.0157895	28	0.00199373	0.0131	ENSMUSP00000089800,ENSMUSP00000089801,ENSMUSP00000099475	Cltc,Lyz1,Lyz2
GO:0044451	nucleoplasm part	1.30057	18	0.0947368	1023	0.0728425	0.0133	ENSMUSP00000003876,ENSMUSP00000020501,ENSMUSP00000022529,ENSMUSP00000032194,ENSMUSP00000040152,ENSMUSP00000066068,ENSMUSP00000082816,ENSMUSP00000084586,ENSMUSP00000085244,ENSMUSP00000088935,ENSMUSP00000106401,ENSMUSP00000107237,ENSMUSP00000110339,ENSMUSP00000115044,ENSMUSP00000126821,ENSMUSP00000134169,ENSMUSP00000134178,ENSMUSP00000135372	Actn4,Bhlhe40,Brd8,Ddx39b,Hmbox1,Hnrnpc,Hspa1a,Mga,Morc3,Pml,S100a14,Sumo1,Sumo2,Sumo3,Tkt,Tpp2,Ube2i,Zbtb20
GO:0001725	stress fiber	4.69307	4	0.0210526	63	0.0044859	0.0138	ENSMUSP00000003575,ENSMUSP00000066068,ENSMUSP00000097066,ENSMUSP00000107966	Actn4,Sorbs1,Tpm4,Xirp2
GO:0048237	rough endoplasmic reticulum lumen	21.1188	2	0.0105263	7	0.000498433	0.0142	ENSMUSP00000089800,ENSMUSP00000089801	Lyz1,Lyz2
GO:0005788	endoplasmic reticulum lumen	3.39063	5	0.0263158	109	0.00776132	0.0148	ENSMUSP00000020238,ENSMUSP00000089800,ENSMUSP00000089801,ENSMUSP00000126390,ENSMUSP00000133166	Erap1,Hsp90b1,Lyz1,Lyz2,Serpinh1
GO:0045202	synapse	1.29811	17	0.0894737	968	0.0689262	0.0169	ENSMUSP00000020637,ENSMUSP00000022293,ENSMUSP00000022629,ENSMUSP00000022894,ENSMUSP00000029082,ENSMUSP00000029266,ENSMUSP00000046340,ENSMUSP00000079727,ENSMUSP00000088935,ENSMUSP00000099475,ENSMUSP00000099565,ENSMUSP00000099819,ENSMUSP00000101003,ENSMUSP00000101858,ENSMUSP00000112259,ENSMUSP00000125548,ENSMUSP00000134169	Anxa5,Canx,Capzb,Cfl1,Cltc,Dpysl2,Eno1,Fus,Grn,Ndufs7,Psma3,Psma7,Sumo1,Ube2i,Vdac1,Vdac2,Ywhaz
GO:0031595	nuclear proteasome complex	18.4789	2	0.0105263	8	0.000569638	0.0171	ENSMUSP00000022380,ENSMUSP00000071054	Psmc3,Psmc6
GO:0031965	nuclear membrane	2.02509	8	0.0421053	292	0.0207918	0.019	ENSMUSP00000001479,ENSMUSP00000003310,ENSMUSP00000007257,ENSMUSP00000024897,ENSMUSP00000082816,ENSMUSP00000088935,ENSMUSP00000113942,ENSMUSP00000126849	Clic1,Gapdh,Kpnb1,Pml,Ranbp2,Rangap1,Sumo1,Vapa
GO:0005811	lipid droplet	4.16427	4	0.0210526	71	0.00505554	0.0192	ENSMUSP00000030164,ENSMUSP00000034756,ENSMUSP00000066238,ENSMUSP00000113942	Anxa2,Gapdh,Rap1b,Vcp
GO:0000932	P-body	3.99545	4	0.0210526	74	0.00526915	0.0216	ENSMUSP00000021412,ENSMUSP00000034848,ENSMUSP00000071054,ENSMUSP00000129767	Psma2,Psma4,Psma6,Psmc3
GO:0099568	cytoplasmic region	1.68373	10	0.0526316	439	0.0312589	0.0216	ENSMUSP00000003575,ENSMUSP00000020343,ENSMUSP00000020637,ENSMUSP00000034756,ENSMUSP00000066068,ENSMUSP00000071859,ENSMUSP00000079727,ENSMUSP00000099565,ENSMUSP00000112259,ENSMUSP00000126849	Actn4,Anxa2,Canx,Capzb,Cfl1,Eno1,Rab21,Rangap1,Tpm4,Trpv4
GO:0016234	inclusion body	3.94218	4	0.0210526	75	0.00534036	0.0219	ENSMUSP00000003310,ENSMUSP00000022380,ENSMUSP00000084586,ENSMUSP00000126849	Hspa1a,Psmc6,Ranbp2,Rangap1
GO:0005885	Arp2/3 protein complex	14.7832	2	0.0105263	10	0.000712048	0.0226	ENSMUSP00000099584,ENSMUSP00000114839	Arpc3,Arpc4
GO:0036464	cytoplasmic ribonucleoprotein granule	2.43678	6	0.0315789	182	0.0129593	0.024	ENSMUSP00000001479,ENSMUSP00000021412,ENSMUSP00000034848,ENSMUSP00000071054,ENSMUSP00000094778,ENSMUSP00000129767	Kpnb1,Psma2,Psma4,Psma6,Psmc3,Tuba1a
GO:0000137	Golgi cis cisterna	13.4392	2	0.0105263	11	0.000783253	0.0261	ENSMUSP00000089800,ENSMUSP00000089801	Lyz1,Lyz2
GO:0098805	whole membrane	1.13717	20	0.105263	1300	0.0925662	0.028	ENSMUSP00000003310,ENSMUSP00000004375,ENSMUSP00000016463,ENSMUSP00000020161,ENSMUSP00000020343,ENSMUSP00000022293,ENSMUSP00000022821,ENSMUSP00000028610,ENSMUSP00000034756,ENSMUSP00000058321,ENSMUSP00000079727,ENSMUSP00000082816,ENSMUSP00000084586,ENSMUSP00000094778,ENSMUSP00000097066,ENSMUSP00000099475,ENSMUSP00000099819,ENSMUSP00000121203,ENSMUSP00000121851,ENSMUSP00000126390	Anxa2,Arg1,Cat,Cltc,Ctsd,Dhrs4,Eno1,Hspa1a,Mtch2,Phb2,Pml,Ptrf,Rab21,Ranbp2,Serpinh1,Slc25a5,Sorbs1,Tuba1a,Vdac1,Vdac2
GO:0008540	proteasome regulatory particle, base subcomplex	12.3193	2	0.0105263	12	0.000854457	0.0296	ENSMUSP00000022380,ENSMUSP00000071054	Psmc3,Psmc6
GO:0031597	cytosolic proteasome complex	12.3193	2	0.0105263	12	0.000854457	0.0296	ENSMUSP00000022380,ENSMUSP00000071054	Psmc3,Psmc6
GO:0032587	ruffle membrane	3.47839	4	0.0210526	85	0.00605241	0.031	ENSMUSP00000032998,ENSMUSP00000071859,ENSMUSP00000091921,ENSMUSP00000112259	Cfl1,Hsp90aa1,Rps3,Trpv4
GO:0033267	axon part	1.56601	10	0.0526316	472	0.0336087	0.0313	ENSMUSP00000020343,ENSMUSP00000022629,ENSMUSP00000029266,ENSMUSP00000071859,ENSMUSP00000079727,ENSMUSP00000091921,ENSMUSP00000099475,ENSMUSP00000099584,ENSMUSP00000112259,ENSMUSP00000126849	Anxa5,Arpc3,Cfl1,Cltc,Dpysl2,Eno1,Hsp90aa1,Rab21,Rangap1,Trpv4
GO:0005938	cell cortex	1.98242	7	0.0368421	261	0.0185844	0.0321	ENSMUSP00000003575,ENSMUSP00000034756,ENSMUSP00000066068,ENSMUSP00000071859,ENSMUSP00000079727,ENSMUSP00000099565,ENSMUSP00000112259	Actn4,Anxa2,Capzb,Cfl1,Eno1,Tpm4,Trpv4
GO:0030424	axon	1.34959	13	0.0684211	712	0.0506978	0.0321	ENSMUSP00000004375,ENSMUSP00000020343,ENSMUSP00000020637,ENSMUSP00000022629,ENSMUSP00000029266,ENSMUSP00000030051,ENSMUSP00000071859,ENSMUSP00000079727,ENSMUSP00000091921,ENSMUSP00000099475,ENSMUSP00000099584,ENSMUSP00000112259,ENSMUSP00000126849	Anxa5,Arpc3,Canx,Cfl1,Cltc,Dpysl2,Eno1,Hsp90aa1,Phb2,Rab21,Rangap1,Trpv4,Txn1
GO:0031672	A band	4.71803	3	0.0157895	47	0.00334662	0.0388	ENSMUSP00000008280,ENSMUSP00000078715,ENSMUSP00000101501	Fhl2,Myl3,Trim63
GO:0030426	growth cone	2.12198	6	0.0315789	209	0.0148818	0.041	ENSMUSP00000022629,ENSMUSP00000071859,ENSMUSP00000079727,ENSMUSP00000091921,ENSMUSP00000099584,ENSMUSP00000112259	Arpc3,Cfl1,Dpysl2,Eno1,Hsp90aa1,Trpv4
GO:0031982	vesicle	1.00593	25	0.131579	1837	0.130803	0.0417	ENSMUSP00000007257,ENSMUSP00000015667,ENSMUSP00000020238,ENSMUSP00000020343,ENSMUSP00000020637,ENSMUSP00000021607,ENSMUSP00000022293,ENSMUSP00000022573,ENSMUSP00000022894,ENSMUSP00000024897,ENSMUSP00000029266,ENSMUSP00000034756,ENSMUSP00000035077,ENSMUSP00000046340,ENSMUSP00000071859,ENSMUSP00000082816,ENSMUSP00000089800,ENSMUSP00000089801,ENSMUSP00000091921,ENSMUSP00000092002,ENSMUSP00000093965,…	Anxa2,Anxa5,Canx,Clic1,Cltc,Ctsd,Ctss,Esd,Ftl1,Ganab,Grn,Hsp90aa1,Hsp90b1,Lgmn,Ltf,Lyz1,Lyz2,Pml,Rab21,Trpv4,Tuba1a,Vapa,Vdac1,Vdac2,Ywhaz
GO:0005764	lysosome	1.5764	9	0.0473684	422	0.0300484	0.0424	ENSMUSP00000015667,ENSMUSP00000021607,ENSMUSP00000022894,ENSMUSP00000028610,ENSMUSP00000034756,ENSMUSP00000046340,ENSMUSP00000092002,ENSMUSP00000099475,ENSMUSP00000121203	Anxa2,Cat,Cltc,Ctsd,Ctss,Ftl1,Grn,Lgmn,Ywhaz
GO:0042995	cell projection	0.957801	29	0.152632	2238	0.159356	0.0424	ENSMUSP00000004375,ENSMUSP00000020161,ENSMUSP00000020343,ENSMUSP00000020637,ENSMUSP00000022629,ENSMUSP00000029266,ENSMUSP00000030051,ENSMUSP00000031399,ENSMUSP00000032998,ENSMUSP00000034756,ENSMUSP00000049355,ENSMUSP00000049625,ENSMUSP00000066068,ENSMUSP00000071859,ENSMUSP00000079727,ENSMUSP00000088935,ENSMUSP00000089800,ENSMUSP00000089801,ENSMUSP00000091921,ENSMUSP00000099475,ENSMUSP00000099565,…	Actn4,Anxa2,Anxa5,Arg1,Arpc3,Arpc4,Canx,Capzb,Cfl1,Cltc,Dpysl2,Eno1,Fus,Gpi1,Gtf2i,Hsp90aa1,Ldha,Lyz1,Lyz2,Ndufs7,Phb2,Psph,Rab21,Rangap1,Rps3,Sumo1,Trpv4,Txn1,Ube2i
GO:0005576	extracellular region	0.976383	27	0.142105	2044	0.145543	0.0426	ENSMUSP00000007257,ENSMUSP00000015667,ENSMUSP00000020161,ENSMUSP00000020238,ENSMUSP00000021506,ENSMUSP00000021607,ENSMUSP00000025906,ENSMUSP00000028610,ENSMUSP00000029266,ENSMUSP00000030051,ENSMUSP00000034756,ENSMUSP00000035077,ENSMUSP00000041149,ENSMUSP00000046340,ENSMUSP00000049355,ENSMUSP00000050374,ENSMUSP00000066777,ENSMUSP00000089800,ENSMUSP00000089801,ENSMUSP00000091921,ENSMUSP00000092002,…	Anxa2,Anxa5,Arg1,Cat,Cfl1,Clic1,Ctsd,Ctss,Dnpep,Erap1,Esrra,Ftl1,Gpi1,Grn,Hdlbp,Hsp90aa1,Hsp90b1,Lgmn,Lrrc15,Ltf,Lyz1,Lyz2,Mif,S100a16,Serpina3n,Sfn,Txn1
GO:0046930	pore complex	9.23947	2	0.0105263	16	0.00113928	0.0426	ENSMUSP00000022293,ENSMUSP00000099819	Vdac1,Vdac2
GO:0099513	polymeric cytoskeletal fiber	1.39944	11	0.0578947	581	0.04137	0.0426	ENSMUSP00000001592,ENSMUSP00000013771,ENSMUSP00000023790,ENSMUSP00000029142,ENSMUSP00000036288,ENSMUSP00000071859,ENSMUSP00000094778,ENSMUSP00000099475,ENSMUSP00000099565,ENSMUSP00000099584,ENSMUSP00000107966	Arpc3,Capzb,Cct2,Cltc,Eif6,Jup,Krt1,Trim54,Trpv4,Tuba1a,Xirp2

## Sheet: Pfam
#term ID	term description	Enrichement	observed gene count		background gene count		false discovery rate	matching proteins in your network (IDs)	matching proteins in your network (labels)
PF00227	Proteasome subunit	0.252632	16	0.0842105	21	0.333333	4.02e-22	ENSMUSP00000005923,ENSMUSP00000014913,ENSMUSP00000018430,ENSMUSP00000021412,ENSMUSP00000022803,ENSMUSP00000025196,ENSMUSP00000029082,ENSMUSP00000030642,ENSMUSP00000033008,ENSMUSP00000034369,ENSMUSP00000034848,ENSMUSP00000088057,ENSMUSP00000099436,ENSMUSP00000125548,ENSMUSP00000129767,ENSMUSP00000133499	Psma1,Psma2,Psma3,Psma4,Psma5,Psma6,Psma7,Psmb1,Psmb10,Psmb2,Psmb3,Psmb4,Psmb5,Psmb6,Psmb8,Psmb9
PF10584	Proteasome subunit A N-terminal signature	0.257895	7	0.0368421	9	0.142857	2.28e-09	ENSMUSP00000021412,ENSMUSP00000029082,ENSMUSP00000033008,ENSMUSP00000034848,ENSMUSP00000088057,ENSMUSP00000125548,ENSMUSP00000129767	Psma1,Psma2,Psma3,Psma4,Psma5,Psma6,Psma7
PF00643	B-box zinc finger	0.0368421	7	0.0368421	63	1	0.00011	ENSMUSP00000005705,ENSMUSP00000013771,ENSMUSP00000029139,ENSMUSP00000029444,ENSMUSP00000031859,ENSMUSP00000082816,ENSMUSP00000101501	Pml,Trim24,Trim28,Trim33,Trim54,Trim55,Trim63
PF13589	Histidine kinase-, DNA gyrase B-, and HSP90-like ATPase	0.0947368	4	0.0210526	14	0.222222	0.00061	ENSMUSP00000020238,ENSMUSP00000040152,ENSMUSP00000091921,ENSMUSP00000121835	Hsp90aa1,Hsp90b1,Morc3,Smchd1
PF00244	14-3-3 protein	0.142105	3	0.0157895	7	0.111111	0.0025	ENSMUSP00000019109,ENSMUSP00000022894,ENSMUSP00000050374	Sfn,Ywhah,Ywhaz
PF11976	Ubiquitin-2 like Rad60 SUMO-like	0.0576659	4	0.0210526	23	0.365079	0.0025	ENSMUSP00000020501,ENSMUSP00000088935,ENSMUSP00000115044,ENSMUSP00000115578	Sumo1,Sumo2,Sumo3,Ubc
PF13561	Enoyl-(Acyl carrier protein) reductase	0.0285844	5	0.0263158	58	0.920635	0.0047	ENSMUSP00000022821,ENSMUSP00000025385,ENSMUSP00000026289,ENSMUSP00000029877,ENSMUSP00000036628	Decr1,Dhrs4,Hsd17b10,Hsd17b4,Sdr9c7
PF00106	short chain dehydrogenase	0.0276316	5	0.0263158	60	0.952381	0.0048	ENSMUSP00000022821,ENSMUSP00000025385,ENSMUSP00000026289,ENSMUSP00000029877,ENSMUSP00000036628	Decr1,Dhrs4,Hsd17b10,Hsd17b4,Sdr9c7
PF14634	zinc-RING finger domain	0.0368421	4	0.0210526	36	0.571429	0.007	ENSMUSP00000005705,ENSMUSP00000013771,ENSMUSP00000029139,ENSMUSP00000101501	Trim28,Trim54,Trim55,Trim63
PF01464	Transglycosylase SLT domain	0.331579	2	0.0105263	2	0.031746	0.0081	ENSMUSP00000089800,ENSMUSP00000089801	Lyz1,Lyz2
PF02518	Histidine kinase-, DNA gyrase B-, and HSP90-like ATPase	0.0585139	3	0.0157895	17	0.269841	0.0102	ENSMUSP00000020238,ENSMUSP00000040152,ENSMUSP00000091921	Hsp90aa1,Hsp90b1,Morc3
PF00857	Isochorismatase family	0.221053	2	0.0105263	3	0.047619	0.0112	ENSMUSP00000025503,ENSMUSP00000131514	Isoc1,Isoc2a
PF11261	Interferon regulatory factor 2-binding protein zinc finger	0.221053	2	0.0105263	3	0.047619	0.0112	ENSMUSP00000041070,ENSMUSP00000062753	Irf2bp2,Irf2bpl
PF00153	Mitochondrial carrier protein	0.0255061	4	0.0210526	52	0.825397	0.0143	ENSMUSP00000014750,ENSMUSP00000016463,ENSMUSP00000105754,ENSMUSP00000121851	Mtch2,Slc25a11,Slc25a42,Slc25a5
PF00183	Hsp90 protein	0.165789	2	0.0105263	4	0.0634921	0.0143	ENSMUSP00000020238,ENSMUSP00000091921	Hsp90aa1,Hsp90b1
PF00240	Ubiquitin family	0.0260062	4	0.0210526	51	0.809524	0.0143	ENSMUSP00000020501,ENSMUSP00000088935,ENSMUSP00000115044,ENSMUSP00000115578	Sumo1,Sumo2,Sumo3,Ubc
PF05496	Holliday junction DNA helicase ruvB N-terminus	0.0452153	3	0.0157895	22	0.349206	0.0143	ENSMUSP00000022380,ENSMUSP00000030164,ENSMUSP00000071054	Psmc3,Psmc6,Vcp
PF08659	KR domain	0.0265263	4	0.0210526	50	0.793651	0.0143	ENSMUSP00000022821,ENSMUSP00000025385,ENSMUSP00000026289,ENSMUSP00000029877	Decr1,Dhrs4,Hsd17b10,Hsd17b4
PF02780	Transketolase, C-terminal domain	0.132632	2	0.0105263	5	0.0793651	0.0147	ENSMUSP00000022268,ENSMUSP00000022529	Pdhb,Tkt
PF01459	Eukaryotic porin	0.110526	2	0.0105263	6	0.0952381	0.0185	ENSMUSP00000022293,ENSMUSP00000099819	Vdac1,Vdac2
PF11838	ERAP1-like C-terminal domain	0.0947368	2	0.0105263	7	0.111111	0.0225	ENSMUSP00000001480,ENSMUSP00000133166	Erap1,Npepps
PF00868	Transglutaminase family	0.0828947	2	0.0105263	8	0.126984	0.0267	ENSMUSP00000105928,ENSMUSP00000128090	Tgm1,Tgm3
PF02779	Transketolase, pyrimidine binding domain	0.0828947	2	0.0105263	8	0.126984	0.0267	ENSMUSP00000022268,ENSMUSP00000022529	Pdhb,Tkt
PF00062	C-type lysozyme/alpha-lactalbumin family	0.0736842	2	0.0105263	9	0.142857	0.0289	ENSMUSP00000089800,ENSMUSP00000089801	Lyz1,Lyz2
PF00927	Transglutaminase family, C-terminal ig like domain	0.0736842	2	0.0105263	9	0.142857	0.0289	ENSMUSP00000105928,ENSMUSP00000128090	Tgm1,Tgm3
PF07728	AAA domain (dynein-related subfamily)	0.029257	3	0.0157895	34	0.539683	0.0289	ENSMUSP00000022380,ENSMUSP00000030164,ENSMUSP00000071054	Psmc3,Psmc6,Vcp
PF00439	Bromodomain	0.0255061	3	0.0157895	39	0.619048	0.0368	ENSMUSP00000003876,ENSMUSP00000029444,ENSMUSP00000031859	Brd8,Trim24,Trim33
PF01433	Peptidase family M1 domain	0.0602871	2	0.0105263	11	0.174603	0.0368	ENSMUSP00000001480,ENSMUSP00000133166	Erap1,Npepps
PF01841	Transglutaminase-like superfamily	0.0602871	2	0.0105263	11	0.174603	0.0368	ENSMUSP00000105928,ENSMUSP00000128090	Tgm1,Tgm3
PF13409	Glutathione S-transferase, N-terminal domain	0.0602871	2	0.0105263	11	0.174603	0.0368	ENSMUSP00000007257,ENSMUSP00000052592	Clic1,Gsto2
PF00191	Annexin	0.0552632	2	0.0105263	12	0.190476	0.0375	ENSMUSP00000029266,ENSMUSP00000034756	Anxa2,Anxa5
PF07724	AAA domain (Cdc48 subfamily)	0.0473684	2	0.0105263	14	0.222222	0.0474	ENSMUSP00000022380,ENSMUSP00000030164	Psmc6,Vcp
